# Supplementary material for: Molybdenum trioxide as a newer diversified economic catalyst for the transformation of nitroarenes to arylamine and 5-substituted-1H-tetrazole
Source: RSC Adv. 2024 Sep 18;14(40):29505–17. doi: 10.1039/d4ra05443a (PMC11409451; doi:10.1039/d4ra05443a)
Supplement: RA-014-D4RA05443A-s002 [file RA-014-D4RA05443A-s002.cif]

# Supplementary Information (SI) for RSC Advances.
# This journal is © The Royal Society of Chemistry 2024

####################################################################### 
# 
# This file contains crystal structure data downloaded from the 
# Cambridge Structural Database (CSD) hosted by the Cambridge 
# Crystallographic Data Centre (CCDC).
# 
# Full information about CCDC data access policies and citation 
# guidelines are available at http://www.ccdc.cam.ac.uk/access/V1 
# 
# Audit and citation data items may have been added by the CCDC. 
# Please retain this information to preserve the provenance of 
# this file and to allow appropriate attribution of the data. 
# 
#######################################################################

data_amb-27_auto
_database_code_depnum_ccdc_archive 'CCDC 2288459'
loop_
_audit_author_name
_audit_author_address
'Anand Maurya'
;Banaras Hindu University Varanasi UP India
India
;
_audit_update_record             
;
2023-08-14 deposited with the CCDC.	2024-09-04 downloaded from the CCDC.
;
_audit_creation_date             2023-08-12
_audit_creation_method           
;
Olex2 1.5
(compiled 2022.04.07 svn.rca3783a0 for OlexSys, GUI svn.r6498)
;
_shelx_SHELXL_version_number     2018/3
_chemical_name_common            ?
_chemical_name_systematic        5-(4-bromophenyl)-2H-tetrazole
_chemical_formula_moiety         'C7 H5 Br N4'
_chemical_formula_sum            'C7 H5 Br N4'
_chemical_formula_weight         112.53
_chemical_melting_point          458
loop_
_atom_type_symbol
_atom_type_description
_atom_type_scat_dispersion_real
_atom_type_scat_dispersion_imag
_atom_type_scat_source
C C 0.0181 0.0091 'International Tables Vol C Tables 4.2.6.8 and 6.1.1.4'
H H 0.0000 0.0000 'International Tables Vol C Tables 4.2.6.8 and 6.1.1.4'
Br Br -0.6763 1.2805 'International Tables Vol C Tables 4.2.6.8 and 6.1.1.4'
N N 0.0311 0.0180 'International Tables Vol C Tables 4.2.6.8 and 6.1.1.4'

_shelx_space_group_comment       
;
The symmetry employed for this shelxl refinement is uniquely defined
by the following loop, which should always be used as a source of
symmetry information in preference to the above space-group names.
They are only intended as comments.
;
_space_group_crystal_system      orthorhombic
_space_group_IT_number           57
_space_group_name_H-M_alt        'P b c m'
_space_group_name_Hall           '-P 2c 2b'
loop_
_space_group_symop_operation_xyz
'x, y, z'
'-x, -y, z+1/2'
'-x, y+1/2, -z+1/2'
'x, -y+1/2, -z'
'-x, -y, -z'
'x, y, -z-1/2'
'x, -y-1/2, z-1/2'
'-x, y-1/2, z'

_cell_length_a                   4.14920(10)
_cell_length_b                   19.9564(5)
_cell_length_c                   9.7232(3)
_cell_angle_alpha                90
_cell_angle_beta                 90
_cell_angle_gamma                90
_cell_volume                     805.11(4)
_cell_formula_units_Z            8
_cell_measurement_reflns_used    ?
_cell_measurement_temperature    135.15
_cell_measurement_theta_max      ?
_cell_measurement_theta_min      ?
_shelx_estimated_absorpt_T_max   ?
_shelx_estimated_absorpt_T_min   ?
_exptl_absorpt_coefficient_mu    6.521
_exptl_absorpt_correction_T_max  ?
_exptl_absorpt_correction_T_min  ?
_exptl_absorpt_correction_type   ?
_exptl_absorpt_process_details   ?
_exptl_absorpt_special_details   ?
_exptl_crystal_colour            Brown
_exptl_crystal_density_diffrn    1.857
_exptl_crystal_density_meas      ?
_exptl_crystal_density_method    ?
_exptl_crystal_description       Orthorhombic
_exptl_crystal_F_000             440
_exptl_crystal_size_max          ?
_exptl_crystal_size_mid          ?
_exptl_crystal_size_min          ?
_exptl_transmission_factor_max   ?
_exptl_transmission_factor_min   ?
_diffrn_reflns_av_R_equivalents  0.0404
_diffrn_reflns_av_unetI/netI     0.0354
_diffrn_reflns_Laue_measured_fraction_full 1.000
_diffrn_reflns_Laue_measured_fraction_max 0.998
_diffrn_reflns_limit_h_max       5
_diffrn_reflns_limit_h_min       -3
_diffrn_reflns_limit_k_max       24
_diffrn_reflns_limit_k_min       -24
_diffrn_reflns_limit_l_max       12
_diffrn_reflns_limit_l_min       -10
_diffrn_reflns_number            4708
_diffrn_reflns_point_group_measured_fraction_full 1.000
_diffrn_reflns_point_group_measured_fraction_max 0.998
_diffrn_reflns_theta_full        67.684
_diffrn_reflns_theta_max         72.071
_diffrn_reflns_theta_min         4.431
_diffrn_ambient_temperature      135.15
_diffrn_detector_area_resol_mean ?
_diffrn_measured_fraction_theta_full 1.000
_diffrn_measured_fraction_theta_max 0.998
_diffrn_measurement_device_type  ?
_diffrn_measurement_method       ?
_diffrn_radiation_type           CuK\a
_diffrn_radiation_wavelength     1.54184
_diffrn_source                   ?
_reflns_Friedel_coverage         0.000
_reflns_Friedel_fraction_full    .
_reflns_Friedel_fraction_max     .
_reflns_number_gt                725
_reflns_number_total             838
_reflns_special_details          
;
 Reflections were merged by SHELXL according to the crystal
 class for the calculation of statistics and refinement.
 
 _reflns_Friedel_fraction is defined as the number of unique
 Friedel pairs measured divided by the number that would be
 possible theoretically, ignoring centric projections and
 systematic absences.
;
_reflns_threshold_expression     'I > 2\s(I)'
_computing_cell_refinement       ?
_computing_data_collection       ?
_computing_data_reduction        ?
_computing_molecular_graphics    'Olex2 1.5 (Dolomanov et al., 2009)'
_computing_publication_material  'Olex2 1.5 (Dolomanov et al., 2009)'
_computing_structure_refinement  'SHELXL 2018/3 (Sheldrick, 2015)'
_computing_structure_solution    'SHELXT 2018/2 (Sheldrick, 2018)'
_refine_diff_density_max         0.375
_refine_diff_density_min         -0.417
_refine_diff_density_rms         0.066
_refine_ls_extinction_coef       0.0003(4)
_refine_ls_extinction_expression Fc^*^=kFc[1+0.001xFc^2^\l^3^/sin(2\q)]^-1/4^
_refine_ls_extinction_method     'SHELXL-2018/3 (Sheldrick 2018)'
_refine_ls_goodness_of_fit_ref   1.088
_refine_ls_hydrogen_treatment    refall
_refine_ls_matrix_type           full
_refine_ls_number_parameters     72
_refine_ls_number_reflns         838
_refine_ls_number_restraints     0
_refine_ls_R_factor_all          0.0441
_refine_ls_R_factor_gt           0.0393
_refine_ls_restrained_S_all      1.088
_refine_ls_shift/su_max          0.000
_refine_ls_shift/su_mean         0.000
_refine_ls_structure_factor_coef Fsqd
_refine_ls_weighting_details     
'w=1/[\s^2^(Fo^2^)+(0.0749P)^2^+0.2325P] where P=(Fo^2^+2Fc^2^)/3'
_refine_ls_weighting_scheme      calc
_refine_ls_wR_factor_gt          0.1207
_refine_ls_wR_factor_ref         0.1254
_refine_special_details          ?
_olex2_refinement_description    
;
;
_atom_sites_solution_hydrogens   difmap
_atom_sites_solution_primary     dual
_atom_sites_solution_secondary   ?
loop_
_atom_site_label
_atom_site_type_symbol
_atom_site_fract_x
_atom_site_fract_y
_atom_site_fract_z
_atom_site_U_iso_or_equiv
_atom_site_adp_type
_atom_site_occupancy
_atom_site_site_symmetry_order
_atom_site_calc_flag
_atom_site_refinement_flags_posn
_atom_site_refinement_flags_adp
_atom_site_refinement_flags_occupancy
_atom_site_disorder_assembly
_atom_site_disorder_group
Br01 Br 0.12255(13) 0.53419(3) 0.750000 0.0857(4) Uani 1 2 d S T P . .
N002 N 1.0038(7) 0.24038(13) 0.6403(2) 0.0558(6) Uani 1 1 d . . . . .
N1 N 1.1865(7) 0.18825(14) 0.6833(3) 0.0642(7) Uani 1 1 d . . . . .
C004 C 0.6937(10) 0.3326(2) 0.750000 0.0492(9) Uani 1 2 d S T P . .
C005 C 0.8923(8) 0.2726(2) 0.750000 0.0470(9) Uani 1 2 d S T P . .
C006 C 0.5975(8) 0.36268(18) 0.6275(3) 0.0578(8) Uani 1 1 d . . . . .
C007 C 0.3423(10) 0.4505(3) 0.750000 0.0635(11) Uani 1 2 d S T P . .
C008 C 0.4215(8) 0.42125(19) 0.6266(3) 0.0651(8) Uani 1 1 d . . . . .
H008 H 0.361(7) 0.4454(19) 0.542(4) 0.060(9) Uiso 1 1 d . . . . .
H002 H 0.98(2) 0.250000 0.500000 0.17(3) Uiso 1 2 d S . P . .
H006 H 0.648(7) 0.3441(18) 0.565(4) 0.054(10) Uiso 1 1 d . . . . .

loop_
_atom_site_aniso_label
_atom_site_aniso_U_11
_atom_site_aniso_U_22
_atom_site_aniso_U_33
_atom_site_aniso_U_23
_atom_site_aniso_U_13
_atom_site_aniso_U_12
Br01 0.0752(5) 0.0680(5) 0.1139(6) 0.000 0.000 0.0017(2)
N002 0.0707(14) 0.0636(14) 0.0330(10) -0.0017(10) 0.0027(10) -0.0068(13)
N1 0.0836(17) 0.0647(15) 0.0442(12) -0.0042(12) 0.0042(12) -0.0030(13)
C004 0.0532(19) 0.059(2) 0.0353(16) 0.000 0.000 -0.0162(18)
C005 0.058(2) 0.058(2) 0.0247(14) 0.000 0.000 -0.0183(16)
C006 0.0707(19) 0.0713(19) 0.0315(13) -0.0006(13) 0.0020(11) -0.0066(15)
C007 0.056(2) 0.063(2) 0.072(3) 0.000 0.000 -0.009(2)
C008 0.0705(19) 0.0724(19) 0.0523(16) 0.0101(15) -0.0034(13) -0.0061(16)

_geom_special_details            
;
 All esds (except the esd in the dihedral angle between two l.s. planes)
 are estimated using the full covariance matrix.  The cell esds are taken
 into account individually in the estimation of esds in distances, angles
 and torsion angles; correlations between esds in cell parameters are only
 used when they are defined by crystal symmetry.  An approximate (isotropic)
 treatment of cell esds is used for estimating esds involving l.s. planes.
;
loop_
_geom_bond_atom_site_label_1
_geom_bond_atom_site_label_2
_geom_bond_distance
_geom_bond_site_symmetry_2
_geom_bond_publ_flag
Br01 C007 1.902(5) . ?
N002 N1 1.353(4) . ?
N002 C005 1.329(3) . ?
N002 H002 1.380(6) . ?
N1 N1 1.298(5) 6_557 ?
C004 C005 1.454(6) . ?
C004 C006 1.392(4) . ?
C004 C006 1.392(4) 6_557 ?
C006 C008 1.378(5) . ?
C006 H006 0.74(4) . ?
C007 C008 1.374(4) 6_557 ?
C007 C008 1.374(4) . ?
C008 H008 0.98(4) . ?

loop_
_geom_angle_atom_site_label_1
_geom_angle_atom_site_label_2
_geom_angle_atom_site_label_3
_geom_angle
_geom_angle_site_symmetry_1
_geom_angle_site_symmetry_3
_geom_angle_publ_flag
N1 N002 H002 117(2) . . ?
C005 N002 N1 108.6(2) . . ?
C005 N002 H002 135(2) . . ?
N1 N1 N002 107.98(14) 6_557 . ?
C006 C004 C005 121.2(2) . . ?
C006 C004 C005 121.2(2) 6_557 . ?
C006 C004 C006 117.7(4) 6_557 . ?
N002 C005 N002 106.8(4) 6_557 . ?
N002 C005 C004 126.61(18) 6_557 . ?
N002 C005 C004 126.61(18) . . ?
C004 C006 H006 114(3) . . ?
C008 C006 C004 121.5(3) . . ?
C008 C006 H006 125(3) . . ?
C008 C007 Br01 119.2(2) . . ?
C008 C007 Br01 119.2(2) 6_557 . ?
C008 C007 C008 121.6(5) 6_557 . ?
C006 C008 H008 124(2) . . ?
C007 C008 C006 118.8(3) . . ?
C007 C008 H008 117(2) . . ?

loop_
_geom_torsion_atom_site_label_1
_geom_torsion_atom_site_label_2
_geom_torsion_atom_site_label_3
_geom_torsion_atom_site_label_4
_geom_torsion
_geom_torsion_site_symmetry_1
_geom_torsion_site_symmetry_2
_geom_torsion_site_symmetry_3
_geom_torsion_site_symmetry_4
_geom_torsion_publ_flag
Br01 C007 C008 C006 176.2(3) . . . . ?
N1 N002 C005 N002 -0.4(4) . . . 6_557 ?
N1 N002 C005 C004 178.1(3) . . . . ?
C004 C006 C008 C007 0.4(5) . . . . ?
C005 N002 N1 N1 0.2(3) . . . 6_557 ?
C005 C004 C006 C008 -177.0(3) . . . . ?
C006 C004 C005 N002 0.4(6) . . . . ?
C006 C004 C005 N002 -178.6(3) 6_557 . . . ?
C006 C004 C005 N002 -0.4(6) 6_557 . . 6_557 ?
C006 C004 C005 N002 178.6(3) . . . 6_557 ?
C006 C004 C006 C008 2.0(6) 6_557 . . . ?
C008 C007 C008 C006 -3.0(7) 6_557 . . . ?

_shelx_res_file                  
;
TITL amb-27_auto_a.res in Pbcm
    amb-27_auto.res
    created by SHELXL-2018/3 at 17:01:11 on 12-Aug-2023
REM Old TITL AMB-27_auto in Pbcm #57
REM SHELXT solution in Pbcm: R1 0.151, Rweak 0.206, Alpha 0.006
REM <I/s> 0.535 for 148 systematic absences, Orientation a'=b, b'=a, c'=-c
REM Formula found by SHELXT: C9 N2 Br
CELL 1.54184 4.1492 19.9564 9.7232 90 90 90
ZERR 8 0.0001 0.0005 0.0003 0 0 0
LATT 1
SYMM -X,-Y,0.5+Z
SYMM -X,0.5+Y,0.5-Z
SYMM +X,0.5-Y,-Z
SFAC C H Br N
UNIT 28 20 4 16

L.S. 10
PLAN  10
TEMP -138
CONF
BOND
list 4
fmap 2
ACTA
MORE -1
BOND $H
REM <olex2.extras>
REM <HklSrc "%.\\AMB-27_auto.hkl">
REM </olex2.extras>

WGHT    0.074900    0.232500
EXTI    0.000284
FVAR       0.50687
BR01  3    0.122551    0.534190    0.750000    10.50000    0.07517    0.06797 =
         0.11391    0.00000    0.00000    0.00172
N002  4    1.003804    0.240375    0.640307    11.00000    0.07066    0.06357 =
         0.03304   -0.00172    0.00272   -0.00683
N1    4    1.186536    0.188252    0.683268    11.00000    0.08357    0.06467 =
         0.04424   -0.00424    0.00423   -0.00301
C004  1    0.693694    0.332644    0.750000    10.50000    0.05318    0.05909 =
         0.03527    0.00000    0.00000   -0.01621
C005  1    0.892290    0.272617    0.750000    10.50000    0.05788    0.05826 =
         0.02473    0.00000    0.00000   -0.01829
C006  1    0.597485    0.362684    0.627475    11.00000    0.07067    0.07128 =
         0.03145   -0.00056    0.00196   -0.00656
C007  1    0.342260    0.450521    0.750000    10.50000    0.05560    0.06263 =
         0.07223    0.00000    0.00000   -0.00920
C008  1    0.421513    0.421253    0.626596    11.00000    0.07051    0.07240 =
         0.05232    0.01012   -0.00340   -0.00606
H008  2    0.361264    0.445415    0.542130    11.00000    0.06029
H002  2    0.983396    0.250000    0.500000    10.50000    0.16683
H006  2    0.647549    0.344083    0.564922    11.00000    0.05378
HKLF 4


REM  amb-27_auto_a.res in Pbcm
REM wR2 = 0.1254, GooF = S = 1.088, Restrained GooF = 1.088 for all data
REM R1 = 0.0393 for 725 Fo > 4sig(Fo) and 0.0441 for all 838 data
REM 72 parameters refined using 0 restraints

END

WGHT      0.0749      0.2325

REM Highest difference peak  0.375,  deepest hole -0.417,  1-sigma level  0.066
Q1    1   0.3579  0.5372  0.7500  10.50000  0.05    0.38
Q2    1  -0.1564  0.5313  0.7500  10.50000  0.05    0.32
Q3    1   0.4046  0.4372  0.6953  11.00000  0.05    0.29
Q4    1   0.8983  0.2520  0.6701  11.00000  0.05    0.26
Q5    1   1.1485  0.1887  0.7500  10.50000  0.05    0.23
Q6    1   1.0147  0.2475  0.5775  11.00000  0.05    0.23
Q7    1   0.2564  0.4704  0.7500  10.50000  0.05    0.20
Q8    1   1.0054  0.1910  0.6622  11.00000  0.05    0.20
Q9    1   0.1022  0.5627  0.6085  11.00000  0.05    0.19
Q10   1   0.6464  0.3407  0.5079  11.00000  0.05    0.17
;
_shelx_res_checksum              82636
_shelx_hkl_file                  
;
   0   0  12    0.14    0.40
   0   0  11    0.28    0.59
   0   0  11   -0.58    0.53
   0   0  11    0.28    0.88
   0   0  11   -0.27    0.79
   0   0  10   95.79    7.85
   0   0  10  113.25    8.13
   0   0  10  108.70    8.06
   0   0  10  107.56    7.39
   0   0  10  116.12    8.26
   0   0   9    1.57    0.97
   0   0   9   -0.40    1.04
   0   0   9    0.76    1.10
   0   0   9    0.39    0.90
   0   0   8  517.66   30.97
   0   0   8  512.07   30.94
   0   0   8  556.80   31.00
   0   0   8  515.00   33.41
   0   0   8  567.82   32.57
   0   0   7    0.31    0.72
   0   0   7    0.95    0.87
   0   0   7    0.87    0.87
   0   0   7    0.64    1.24
   0   0   7   -0.46    0.98
   0   0   6  262.47   16.30
   0   0   6  253.63   17.23
   0   0   5    1.91    0.86
   0   0   4  203.55   12.39
   0   0   4  215.66   12.66
   0   0   3    3.91    0.80
   0   0   3    5.18    0.84
   0   0   2 9999.00  533.67
   0   0   1    2.41    0.36
   0   0  -5    2.09    0.73
   0   0  -6  244.74   15.39
   0   0  -7    2.20    1.09
   0   0  -8  532.19   32.12
  -1   0  11    0.71    0.71
   1   0  11   -0.72    0.62
   1   0  11    0.74    0.65
  -1   0  11    0.24    0.56
  -1   0  11    1.19    0.80
   1   0  10   23.41    3.02
   1   0  10   26.26    3.15
  -1   0  10   27.76    3.15
  -1   0  10   25.92    3.13
  -1   0  10   30.07    3.21
  -1   0  10   24.47    2.97
   1   0  10   23.24    3.10
   1   0   9    0.83    0.88
  -1   0   9   -0.36    0.95
  -1   0   9   -0.39    1.12
  -1   0   9    0.39    0.75
   1   0   9    0.80    0.92
   1   0   9    0.40    0.85
   1   0   8    3.16    1.34
   1   0   8    3.47    1.31
   1   0   8    1.59    1.15
   1   0   8    2.03    1.18
   1   0   7   -0.35    0.81
   1   0   7    0.72    1.40
   1   0   7   -0.35    0.75
   1   0   7   -0.36    0.83
   1   0   7    1.03    0.84
   1   0   6   35.01    4.65
   1   0   6   39.81    4.04
   1   0   6   34.14    3.52
   1   0   5    0.24    0.63
   1   0   5    0.49    0.85
   1   0   5   -0.28    0.97
  -1   0   5    0.27    0.76
   1   0   4  634.40   32.93
  -1   0   4  638.12   32.93
   1   0   4  522.09   32.55
   1   0   4  568.97   34.00
  -1   0   3    1.00    0.56
   1   0   3    0.87    0.51
   1   0   3    0.29    0.67
   1   0   2 1776.99   92.99
   1   0   2 1810.97   92.88
   1   0   1    0.19    0.56
   1   0   1    0.44    0.49
   1   0   0 1467.92   79.09
   1   0  -1    0.56    0.41
   1   0  -2 1778.48   95.62
   1   0  -5    0.79    0.65
  -1   0  -5    0.26    0.69
  -1   0  -6   36.77    3.80
   1   0  -6   31.84    3.59
  -1   0  -7   -0.48    0.83
  -2   0  11    0.73    0.49
   2   0  11    0.14    0.39
  -2   0  11   -0.15    0.38
   2   0  11   -0.15    0.37
  -2   0  11    0.15    0.45
   2   0  10    4.55    1.17
   2   0  10    3.04    1.05
  -2   0  10    2.81    1.01
   2   0  10    2.92    0.99
  -2   0  10    2.44    0.97
  -2   0  10    4.09    1.03
   2   0   9    1.07    1.12
   2   0   9    0.34    0.78
  -2   0   9    0.35    0.96
   2   0   9   -0.34    0.73
   2   0   8   29.46    3.71
   2   0   8   36.28    3.97
   2   0   8   34.57    3.86
   2   0   7    0.42    0.96
   2   0   7    0.40    0.93
   2   0   7    1.20    1.16
   2   0   6    3.98    1.85
   2   0   6    2.64    1.11
   2   0   6    5.48    1.54
   2   0   6    5.43    1.18
   2   0   6    4.87    1.54
   2   0   5    0.65    0.81
   2   0   5   -0.31    0.71
   2   0   5    0.41    0.60
   2   0   5    2.06    1.58
   2   0   5    0.26    0.65
   2   0   5    0.65    0.85
   2   0   5   -0.34    0.84
   2   0   4  260.66   16.71
   2   0   4  227.94   14.45
   2   0   3    0.47    0.81
   2   0   3    0.60    0.60
   2   0   3    0.22    0.63
   2   0   2   38.75    3.38
   2   0   2   38.27    3.07
   2   0   2   32.40    2.99
   2   0   2   30.82    3.77
   2   0   1   -0.24    0.73
   2   0   1    1.24    0.63
   2   0   0   74.42    5.42
   2   0   0   69.65    4.98
   2   0  -1   -0.73    0.88
   2   0  -1    0.18    0.47
   2   0  -2   36.85    3.16
   2   0  -2   39.60    3.49
   2   0  -3    0.65    0.54
   2   0  -4  210.90   13.02
   2   0  -8   36.95    4.00
   2   0  -9    0.66    0.81
   2   0 -10    3.43    0.99
   3   0   9   -0.22    0.51
   3   0   9   -0.21    0.58
  -3   0   9    0.20    0.61
  -3   0   9   -0.45    0.58
   3   0   8    4.99    1.41
   3   0   8    5.64    1.42
   3   0   7   -0.36    0.90
   3   0   7    0.77    1.15
   3   0   7   -0.36    0.84
   3   0   6   12.63    1.97
   3   0   6   10.42    2.14
   3   0   6    8.41    1.98
   3   0   6   10.38    2.10
   3   0   5    0.29    0.75
   3   0   5   -0.40    0.85
   3   0   5    0.38    0.93
   3   0   5    0.40    0.91
   3   0   5   -0.33    0.76
   3   0   5    0.42    0.89
   3   0   4  104.98    7.55
   3   0   4   97.65    7.55
   3   0   4   83.52    7.17
   3   0   4   97.96    6.90
   3   0   4   96.29    7.11
   3   0   3    1.25    0.86
   3   0   3    1.01    0.83
   3   0   3    0.84    0.81
   3   0   3    0.76    0.67
   3   0   3    0.33    0.85
   3   0   3    1.07    0.99
   3   0   3    0.75    0.69
   3   0   2  105.43    8.04
   3   0   2  117.09    7.65
   3   0   2  111.84    7.91
   3   0   2  117.84    8.11
   3   0   2  100.77    7.84
   3   0   2  115.68    7.49
   3   0   2  103.34    8.66
   3   0   2  113.27    8.05
   3   0   1   -0.46    1.56
   3   0   1    0.61    0.76
   3   0   1    0.44    1.05
   3   0   1    1.90    1.07
   3   0   1    0.60    0.78
   3   0   1    3.15    1.10
   3   0   1    1.61    0.82
   3   0   0   49.12    4.02
   3   0   0   46.31    5.01
   3   0   0   62.13    4.77
   3   0   0   39.52    4.12
   3   0   0   55.37    4.15
   3   0   0   44.96    4.41
   3   0  -1    0.22    1.11
   3   0  -1    0.23    0.86
   3   0  -1    0.95    0.87
   3   0  -1    1.39    1.40
   3   0  -1    0.66    0.70
   3   0  -2  131.60    9.36
   3   0  -2  121.55    7.75
   3   0  -2  116.71    7.87
   3   0  -2   99.15    8.10
   3   0  -2  113.60    8.26
   3   0  -3    0.35    0.85
   3   0  -3   -0.53    0.94
   3   0  -4   83.74    7.29
   3   0  -4  115.91    7.33
   3   0  -5    0.77    0.83
   3   0  -6    9.52    1.96
   3   0  -7    0.37    0.97
   3   0  -8    4.86    1.24
   4   0   5    0.30    0.86
   4   0   4   48.79    4.70
   4   0   4   57.45    4.69
   4   0   3    0.30    0.83
   4   0   3    0.35    0.80
   4   0   2   94.86    6.58
   4   0   2   85.23    7.05
   4   0   2   94.13    7.08
   4   0   2   92.51    6.87
   4   0   1   -0.36    1.12
   4   0   1   -0.27    0.70
   4   0   1   -0.34    0.89
   4   0   0  119.29    8.53
   4   0   0  129.28    9.07
   4   0   0  127.45    9.22
   4   0   0  137.81    9.22
   4   0  -1    0.37    0.86
   4   0  -1   -0.27    0.66
   4   0  -1    0.35    0.98
   4   0  -1   -0.36    0.98
   4   0  -2   89.36    6.93
   4   0  -2   88.38    6.35
   4   0  -2   87.22    6.91
   4   0  -2   88.37    7.05
   4   0  -3   -0.36    0.88
   4   0  -3    1.73    1.00
   4   0  -3    0.37    0.73
   4   0  -4   45.15    4.48
   4   0  -4   50.38    4.73
   4   0  -4   56.81    4.80
   4   0  -5    0.30    0.69
   4   0  -5    0.33    0.75
   4   0  -5    0.31    0.55
   4   0  -6   28.95    2.90
   4   0  -6   26.98    2.91
   4   0  -7    0.77    0.58
   4   0  -7    0.51    0.47
   5   0   2   11.22    1.27
   5   0   2   11.01    1.36
   5   0   1    0.53    0.43
   5   0   1   -0.11    0.35
   5   0   1   -0.17    0.44
   5   0   0    1.30    0.48
   5   0   0    1.22    0.49
   5   0  -1    0.11    0.39
   5   0  -1    0.16    0.38
   5   0  -1   -0.13    0.38
   5   0  -2   11.21    1.23
   5   0  -2   10.97    1.34
   0  -1  11   -0.27    0.70
   0  -1  11    0.28    0.72
   0   1  11   -0.27    0.74
   0   1  11    1.36    0.82
   0  -1  11   -0.19    0.57
   0   1  11    0.20    0.45
   0   1  11   -0.28    0.73
   0  -1  11    0.54    0.67
   0   1  10    0.51    0.63
   0   1  10    0.37    0.85
   0   1  10    0.35    0.80
   0  -1  10   -0.37    0.90
   0   1  10    0.36    0.94
   0  -1  10    0.71    1.12
   0  -1  10   -0.36    0.70
   0  -1  10   -0.72    0.93
   0  -1  10   -0.25    0.64
   0   1  10   -0.36    0.99
   0   1   9    0.78    1.02
   0  -1   9    0.39    0.89
   0   1   9    0.39    1.12
   0   1   9   -0.38    0.92
   0   1   9    0.40    1.09
   0  -1   9    0.39    1.02
   0  -1   9   -0.38    0.88
   0  -1   9   -0.38    0.87
   0  -1   8    0.36    0.78
   0   1   8   -2.27    1.56
   0   1   8   -1.50    1.60
   0   1   8   -0.37    0.84
   0  -1   8   -0.36    0.94
   0  -1   8   -0.74    1.44
   0  -1   8    0.34    0.79
   0   1   8   -0.37    0.85
   0   1   8   -0.69    1.00
   0  -1   7    0.29    0.83
   0  -1   7   -0.93    0.81
   0   1   7    0.32    0.73
   0   1   7    0.31    0.77
   0   1   7    0.29    0.67
   0   1   7   -0.46    0.99
   0   1   7    0.64    0.78
   0  -1   7   -0.46    0.98
   0  -1   7    0.63    1.09
   0  -1   7    0.31    0.71
   0  -1   6   -0.72    1.17
   0   1   6   -0.36    1.18
   0   1   6   -0.52    1.11
   0  -1   6   -0.51    0.88
   0  -1   5   -0.12    0.37
   0  -1   5    0.28    0.64
   0  -1   5    0.25    0.61
   0   1   5    0.28    0.69
   0   1   4   -0.21    0.75
   0  -1   4   -0.42    0.60
   0  -1   4    0.19    0.57
   0  -1   3    0.15    0.42
   0   1   3   -0.16    0.43
   0  -1   3    0.28    0.40
   0   1   2    0.02    0.10
   0  -1   2   -0.09    0.40
   0  -1   1    0.05    0.17
   0   1  -1    0.24    0.21
   0  -1  -1   -0.05    0.17
   0   1  -1    0.18    0.20
   0   1  -3    0.12    0.35
   0   1  -4   -0.17    0.42
   0   1  -4   -0.18    0.41
   0  -1  -5   -0.26    0.68
   0   1  -5   -0.24    0.48
   0  -1  -6    0.34    0.89
   0   1  -7   -0.44    0.95
   0  -1  -7   -0.88    0.94
   0  -1  -8   -1.07    1.92
  -1  -1  11    0.94    0.82
   1  -1  11    0.73    0.76
  -1   1  11    0.70    0.61
   1   1  11    0.24    0.58
  -1   1  11    0.23    0.66
   1   1  11    0.25    0.60
   1  -1  11    1.17    0.73
  -1   1  11    0.72    0.69
  -1  -1  11    0.72    0.62
   1  -1  11    0.33    0.46
  -1  -1  11    0.94    0.65
   1  -1  10   14.68    2.32
   1   1  10   19.15    2.59
  -1  -1  10   16.99    2.42
  -1   1  10   15.83    2.33
   1  -1  10   15.86    2.36
   1  -1  10   19.97    2.63
  -1   1  10   15.97    2.37
  -1  -1  10   17.83    2.46
   1   1  10   16.37    2.47
  -1   1  10   15.67    2.40
  -1  -1  10   15.35    2.32
   1   1  10   15.10    2.38
  -1   1  10   14.33    2.21
  -1  -1  10   18.60    2.50
   1  -1   9   17.25    2.64
  -1  -1   9   18.36    2.71
  -1  -1   9   18.18    2.64
   1   1   9   14.85    2.58
  -1  -1   9   16.92    2.59
  -1   1   9   15.98    2.51
   1   1   9   16.98    2.72
   1  -1   9   14.51    2.49
   1  -1   9   14.52    2.46
  -1   1   9   16.06    2.54
   1   1   9   19.28    2.81
  -1   1   9   21.59    2.89
   1  -1   8   92.83    7.09
   1   1   8   96.58    7.26
   1  -1   8   73.96    6.68
   1  -1   8   86.05    7.00
   1   1   8   89.52    7.15
   1   1   8   87.08    7.04
   1  -1   8   91.31    7.08
   1   1   8   78.06    6.74
   1   1   7   89.98    7.29
   1  -1   7   92.42    7.34
   1  -1   7  110.39    9.54
   1   1   7  107.80    7.75
   1  -1   7  105.47    7.57
   1   1   7   96.95    7.48
   1   1   7   99.94    7.56
   1  -1   7  108.28    7.66
   1   1   7  103.35    9.46
   1  -1   7   93.60    7.36
   1  -1   6  160.43   12.13
   1   1   6  161.40   10.49
   1  -1   6  162.37   10.95
   1  -1   6  159.84   10.43
   1   1   6  157.54   10.90
   1   1   6  145.27   11.91
   1  -1   5  349.50   20.14
  -1   1   5  342.85   20.06
   1   1   5  346.85   21.51
   1   1   5  321.47   19.72
  -1  -1   5  343.52   20.11
   1  -1   5  331.28   19.71
   1   1   5  346.89   20.11
   1  -1   5  339.79   21.37
   1  -1   4  118.62    8.55
  -1  -1   4  112.58    7.37
   1  -1   4  112.22    7.36
   1   1   4  115.70    8.60
   1  -1   4  119.00    7.58
  -1   1   4  103.94    7.38
   1  -1   4  112.93    7.38
   1   1   4  121.42    7.49
   1   1   4  109.64    7.49
  -1  -1   4  125.02    7.61
   1  -1   3  650.01   37.03
  -1  -1   3  715.79   37.19
   1   1   3  663.49   38.14
   1  -1   3  648.03   38.04
   1  -1   3  676.62   37.16
  -1   1   3  667.26   37.15
   1   1   3  657.49   37.16
  -1  -1   3  717.53   37.12
   1   1   2   29.17    2.73
   1   1   2   27.90    2.15
   1  -1   2   23.54    2.50
   1  -1   2   27.32    2.03
   1   1   2   26.67    2.02
   1  -1   2   23.94    2.03
   1  -1   2   24.30    1.93
   1  -1   1 1091.25   58.96
   1   1   1 1090.26   58.98
   1  -1   1 1095.35   59.51
   1   1   1 1084.71   59.48
   1   1   0   33.44    2.61
   1  -1   0   38.32    2.69
   1  -1  -1 1068.44   57.97
   1   1  -1 1075.38   58.00
   1   1  -2   23.94    2.07
   1  -1  -2   25.69    1.95
   1  -1  -2   27.73    2.10
  -1  -1  -3  683.03   36.28
   1  -1  -3  640.22   36.24
  -1  -1  -4  119.36    7.55
   1  -1  -4  113.70    7.50
  -1  -1  -5  350.72   20.90
   1  -1  -5  364.58   20.99
  -1   1  -6  167.86   11.27
  -1   1  -6  169.13   11.39
  -1   1  -6  176.22   11.57
   1  -1  -6  162.20   11.17
   1   1  -6  161.11   11.14
  -1   1  -7  104.14    8.52
  -1   1  -7  106.64    8.41
  -2  -1  11    1.31    0.52
   2  -1  11    0.70    0.42
   2   1  11    0.56    0.41
   2  -1  11    0.73    0.47
  -2   1  11    0.29    0.38
  -2   1  11    1.16    0.52
  -2  -1  11   -0.14    0.38
   2   1  11    0.74    0.45
  -2  -1  11    0.87    0.47
   2  -1  10    0.49    0.65
  -2  -1  10    2.27    0.88
  -2   1  10    2.27    0.96
   2   1  10    0.75    0.62
  -2   1  10    1.69    0.90
  -2  -1  10    1.26    0.85
  -2   1  10    1.76    0.80
   2  -1  10    3.35    1.17
  -2  -1  10    3.13    1.01
   2   1  10    2.52    0.98
   2  -1  10    2.95    0.96
   2   1  10    1.85    0.95
   2  -1   9   11.21    2.01
   2   1   9   16.76    2.43
   2   1   9   16.31    2.36
   2   1   9   13.98    2.35
  -2  -1   9   13.92    2.18
  -2   1   9   16.29    2.46
   2  -1   9   12.21    1.99
   2  -1   9   14.19    2.26
   2  -1   9   13.93    2.21
  -2  -1   9   17.70    2.53
   2   1   8   11.36    2.12
   2  -1   8    7.19    1.77
   2   1   8   11.12    2.17
   2  -1   8    8.76    1.87
   2  -1   8    6.84    1.64
   2  -1   8    9.10    1.94
   2   1   8   10.65    2.17
   2  -1   7   65.10    6.00
   2   1   7   73.50    6.31
   2  -1   7   68.71    6.05
   2  -1   7   66.57    5.83
   2  -1   7   73.60    6.32
   2   1   7   80.72    6.40
   2   1   7   77.87    6.43
   2  -1   6   60.20    6.90
   2  -1   6   46.44    4.69
   2   1   6   64.05    4.60
   2   1   6   53.93    5.19
   2  -1   6   61.61    4.59
   2  -1   6   47.80    4.87
   2   1   6   60.61    6.98
   2   1   6   58.11    5.19
   2   1   6   57.01    5.22
   2  -1   6   58.68    5.26
   2  -1   6   50.08    4.90
   2   1   5  243.70   15.29
   2  -1   5  246.01   15.37
   2  -1   5  233.78   15.18
   2   1   5  253.01   15.49
   2  -1   5  216.23   15.03
   2   1   5  259.88   17.77
   2   1   5  260.22   15.30
   2   1   5  256.05   15.04
   2  -1   5  267.30   15.33
   2  -1   5  220.16   14.91
   2  -1   5  219.30   17.06
   2  -1   5  242.83   14.56
   2   1   5  241.37   15.30
   2   1   5  247.63   14.54
   2  -1   5  271.76   15.03
   2   1   4   95.26    6.58
   2  -1   4   97.39    8.10
   2   1   4   84.72    7.83
   2  -1   4   79.78    6.25
   2   1   3  532.58   30.55
   2  -1   3  568.39   32.35
   2  -1   3  527.18   30.47
   2   1   3  577.72   32.54
   2  -1   3  541.26   30.42
   2   1   3  548.49   30.45
   2   1   2   25.20    2.44
   2   1   2   31.43    2.92
   2   1   2   26.77    3.35
   2  -1   2   29.48    3.44
   2   1   2   22.95    2.44
   2  -1   2   27.90    2.83
   2  -1   2   27.65    2.51
   2  -1   2   25.58    2.48
   2  -1   1  688.41   38.96
   2   1   1  759.52   39.19
   2  -1   1  680.08   38.46
   2   1   1  684.05   38.46
   2   1   0    0.87    0.55
   2   1   0    1.49    0.81
   2  -1   0    1.73    0.81
   2  -1   0    1.22    0.63
   2  -1  -1  708.18   38.90
   2   1  -1  742.91   39.00
   2   1  -1  670.20   38.31
   2  -1  -1  680.36   38.33
   2   1  -2   26.47    2.51
   2  -1  -2   23.81    2.65
   2  -1  -2   24.31    2.43
   2   1  -2   31.99    2.93
   2  -1  -3  507.49   28.77
   2   1  -3  513.96   28.83
   2   1  -4   94.03    6.60
   2  -1  -4   89.81    6.48
  -2   1  -6   60.06    5.80
  -2   1  -6   57.17    5.71
   2  -1  -8    9.32    1.88
   2   1  -8    6.16    1.69
   2   1  -9   14.21    2.21
   2  -1  -9   17.25    2.36
   2   1 -10    1.95    0.74
   2  -1 -10    1.43    0.69
   3   1   9    1.11    0.67
   3   1   9    1.26    0.71
   3  -1   9    1.83    0.73
  -3  -1   9    2.60    0.91
  -3   1   9    1.85    0.76
  -3  -1   9    3.10    0.85
   3  -1   9    1.71    0.73
  -3   1   9    1.98    0.82
   3  -1   8    2.29    1.00
   3   1   8   -0.31    0.82
   3   1   8    2.67    1.18
   3  -1   8    1.20    0.74
   3  -1   7   17.35    2.58
   3   1   7   18.63    2.57
   3  -1   7   12.29    2.14
   3   1   7    9.99    2.09
   3  -1   7   17.87    2.19
   3   1   7   11.99    2.13
   3  -1   7   13.04    2.29
   3  -1   6    1.93    1.17
   3   1   6    1.27    1.16
   3  -1   6    1.94    1.12
   3  -1   6    0.34    0.72
   3  -1   6    0.81    0.94
   3   1   6    3.21    1.35
   3   1   6    2.40    1.25
   3  -1   6    2.01    1.03
   3  -1   5   56.93    5.16
   3  -1   5   54.12    4.74
   3  -1   5   54.95    4.51
   3   1   5   51.37    4.73
   3  -1   5   48.66    4.49
   3   1   5   42.61    4.74
   3   1   5   54.41    5.02
   3  -1   5   46.62    4.75
   3   1   5   49.54    4.35
   3  -1   5   51.28    4.81
   3   1   5   47.18    4.92
   3   1   5   56.98    4.97
   3  -1   5   47.64    4.74
   3  -1   4    3.54    1.27
   3   1   4    5.90    1.65
   3  -1   4    3.01    1.19
   3  -1   4    2.69    0.96
   3   1   4    4.48    1.32
   3  -1   4    5.63    1.55
   3   1   4    4.92    1.38
   3   1   4    4.87    1.17
   3  -1   4    5.40    1.22
   3  -1   4    4.57    1.35
   3  -1   4    2.50    1.10
   3   1   4    3.35    1.35
   3  -1   3  119.91    8.29
   3  -1   3  125.84    8.83
   3   1   3  144.80    8.60
   3  -1   3  109.09    8.38
   3  -1   3  122.57    8.79
   3  -1   3  120.61    8.85
   3   1   3  121.61    8.31
   3   1   3  125.19    8.92
   3   1   3  123.74    8.70
   3  -1   3  126.07    8.71
   3  -1   3  141.62    8.87
   3  -1   3  132.88    8.51
   3   1   3  134.68    8.94
   3   1   3  111.87    8.83
   3  -1   2   19.04    2.55
   3   1   2   22.49    2.78
   3  -1   2   20.94    2.74
   3   1   2   19.63    2.59
   3  -1   2   23.79    2.71
   3   1   2   21.45    2.61
   3  -1   2   21.49    2.71
   3   1   2   24.67    2.51
   3  -1   2   22.32    3.41
   3  -1   2   20.99    2.37
   3   1   2   19.52    2.66
   3   1   2   16.53    3.00
   3   1   2   20.26    2.75
   3   1   2   19.95    2.31
   3  -1   2   21.62    2.40
   3   1   1  262.12   15.38
   3   1   1  275.71   17.10
   3  -1   1  258.06   16.97
   3   1   1  271.84   16.10
   3   1   1  265.16   15.92
   3  -1   1  259.76   15.88
   3  -1   1  254.34   15.40
   3  -1   1  240.40   15.71
   3  -1   1  281.37   16.15
   3   1   1  293.47   15.66
   3  -1   1  240.65   15.81
   3   1   1  245.89   15.91
   3   1   1  242.16   15.83
   3  -1   1  246.26   15.33
   3   1   0   39.99    4.05
   3  -1   0   48.38    4.29
   3  -1   0   46.14    4.15
   3   1   0   40.40    3.61
   3   1   0   46.88    4.26
   3   1   0   45.09    4.13
   3  -1   0   42.98    4.79
   3  -1   0   47.04    3.77
   3   1   0   45.47    4.92
   3  -1   0   45.15    4.11
   3   1   0   39.52    3.57
   3  -1   0   40.06    3.68
   3   1  -1  252.48   16.09
   3  -1  -1  265.26   17.11
   3   1  -1  261.37   16.07
   3   1  -1  269.22   15.57
   3  -1  -1  282.47   15.66
   3   1  -1  255.56   15.42
   3   1  -1  279.76   17.23
   3  -1  -1  250.50   15.44
   3  -1  -1  254.29   15.98
   3  -1  -1  238.75   15.96
   3   1  -2   18.94    2.29
   3   1  -2   24.37    2.56
   3   1  -2   20.50    2.66
   3  -1  -2   20.57    3.29
   3  -1  -2   21.01    2.69
   3   1  -2   14.13    2.80
   3  -1  -2   24.22    2.52
   3  -1  -2   26.67    2.98
   3  -1  -2   25.78    2.63
   3   1  -2   17.94    2.60
   3  -1  -3  117.04    9.06
   3   1  -3  129.21    9.30
   3  -1  -4    5.43    1.31
   3   1  -4    4.81    1.38
   3  -1  -4    3.22    1.15
   3  -1  -5   45.52    4.64
   3   1  -5   54.37    4.96
   3   1  -6    1.98    1.04
   3  -1  -6    1.15    0.82
   3  -1  -7   12.23    2.13
   3   1  -7   15.94    2.48
   3   1  -8    1.82    0.92
   3  -1  -8    1.76    0.85
   4  -1   5    1.18    0.96
   4   1   5    1.48    0.90
   4  -1   4    2.16    0.97
   4   1   4    2.66    1.24
   4  -1   4    0.99    0.99
   4   1   4    0.33    1.00
   4  -1   4    1.69    0.79
   4   1   3    1.87    1.05
   4  -1   3    4.28    1.27
   4  -1   3    1.72    0.90
   4  -1   3    2.40    0.87
   4   1   3    0.35    0.85
   4  -1   2    6.65    1.56
   4   1   2    6.32    1.58
   4  -1   2    3.83    1.35
   4   1   2    5.68    1.43
   4  -1   2    4.93    1.29
   4   1   2    6.36    1.54
   4   1   2    5.86    1.36
   4  -1   2    4.29    1.26
   4  -1   1    1.36    0.95
   4  -1   1    1.41    1.02
   4   1   1    0.26    0.68
   4  -1   1    1.01    0.72
   4   1   1    2.38    1.02
   4   1   1    1.42    1.07
   4   1   0    9.49    1.87
   4   1   0    8.38    1.84
   4  -1   0    8.04    1.57
   4   1   0    4.52    1.36
   4   1   0    8.70    1.74
   4  -1   0    8.58    1.74
   4  -1   0    8.63    1.90
   4  -1   0   12.71    2.02
   4  -1  -1   -0.34    0.77
   4  -1  -1    1.05    0.91
   4   1  -1    1.49    1.03
   4   1  -1    1.47    1.01
   4  -1  -1    0.37    0.90
   4  -1  -1    1.07    0.81
   4   1  -1    1.31    0.76
   4   1  -1   -0.36    0.76
   4  -1  -2    6.62    1.67
   4   1  -2    7.22    1.67
   4   1  -2    4.63    1.30
   4  -1  -2    8.42    1.73
   4  -1  -2    6.25    1.42
   4  -1  -2    8.32    1.70
   4   1  -2    5.52    1.54
   4   1  -2    6.81    1.71
   4   1  -3    2.53    1.14
   4   1  -3    1.12    1.03
   4  -1  -3    2.77    1.09
   4   1  -3   -0.36    0.77
   4  -1  -3    1.29    0.89
   4  -1  -3    2.89    1.14
   4   1  -4    3.22    1.21
   4   1  -4    1.73    1.13
   4  -1  -4    2.14    0.93
   4   1  -4    3.77    1.27
   4  -1  -4    2.64    1.04
   4  -1  -4    1.38    1.05
   4   1  -5   -0.32    0.73
   4  -1  -5    0.31    0.72
   4  -1  -5    0.28    0.68
   4   1  -5    0.32    0.75
   4  -1  -5    0.30    0.70
   4   1  -5   -0.31    0.72
   4   1  -6    0.27    0.67
   4  -1  -6    0.90    0.71
   4   1  -6    1.31    0.68
   4  -1  -6    1.05    0.72
   4  -1  -7    0.15    0.39
   4  -1  -7   -0.18    0.58
   4   1  -7   -0.18    0.48
   4   1  -7    0.19    0.47
   5   1   2    0.13    0.37
   5   1   2    0.15    0.35
   5  -1   2   -0.59    0.44
   5  -1   1    5.69    0.84
   5   1   1    4.00    0.91
   5  -1   1    5.47    0.99
   5   1   1    4.92    0.80
   5   1   1    4.40    0.87
   5   1   0    0.34    0.51
   5  -1   0    0.12    0.37
   5   1   0    0.59    0.43
   5   1   0    1.02    0.50
   5  -1   0   -0.16    0.47
   5   1  -1    5.07    0.92
   5   1  -1    4.34    0.84
   5  -1  -1    4.48    0.76
   5  -1  -1    4.89    0.87
   5   1  -1    5.37    0.82
   5  -1  -2    0.29    0.43
   5   1  -2    0.30    0.39
   5   1  -2    0.13    0.33
   0  -2  11    2.83    1.10
   0  -2  11    2.90    1.05
   0   2  11    0.80    0.70
   0   2  11    1.39    0.63
   0   2  11    2.07    0.82
   0   2  11    2.34    0.88
   0  -2  11    1.29    0.64
   0   2  10    0.36    0.98
   0  -2  10    1.38    1.00
   0   2  10    0.99    0.91
   0  -2  10    2.08    1.17
   0  -2  10    2.80    1.30
   0  -2  10    1.05    0.92
   0   2  10    1.40    0.97
   0   2  10    2.09    1.09
   0   2  10    1.82    0.96
   0   2   9   57.45    4.71
   0   2   9   51.58    5.14
   0  -2   9   62.41    5.36
   0  -2   9   61.40    5.34
   0   2   9   54.22    5.16
   0  -2   9   56.98    5.19
   0   2   9   54.68    5.17
   0   2   9   52.36    5.01
   0  -2   9   61.08    5.29
   0   2   8   45.55    5.08
   0  -2   8   39.99    4.04
   0   2   8   41.68    4.13
   0   2   8   38.59    4.00
   0  -2   8   35.85    3.87
   0   2   8   34.42    3.77
   0  -2   8   28.01    4.60
   0  -2   8   44.91    4.11
   0   2   8   30.26    4.79
   0   2   7   77.89    6.57
   0  -2   7   92.40    6.65
   0   2   7   92.08    6.70
   0   2   7   84.80    7.46
   0   2   7   94.14    8.48
   0  -2   7   95.94    6.79
   0   2   7   94.11    6.82
   0  -2   7   88.76    6.68
   0  -2   7   86.92    8.13
   0   2   6  584.70   35.76
   0  -2   6  621.36   34.66
   0  -2   6  563.01   35.43
   0  -2   6  624.77   34.95
   0   2   6  612.41   34.93
   0  -2   5   65.73    4.37
   0   2   5   65.79    5.36
   0  -2   5   68.36    5.35
   0  -2   5   65.06    5.13
   0   2   4 1623.55   86.62
   0  -2   4 1526.89   86.48
   0  -2   4 1628.09   86.42
   0   2   3  979.57   53.77
   0  -2   3  975.79   53.63
   0  -2   3 1002.12   53.76
   0  -2   2  860.99   46.63
   0  -2   1   20.51    1.53
   0  -2   0  212.13   11.68
   0   2  -1   21.26    1.50
   0  -2  -1   18.74    1.45
   0  -2  -2  849.62   46.95
   0   2  -2  882.94   46.97
   0   2  -2  870.89   46.98
   0   2  -3  956.10   52.80
   0   2  -3  974.96   52.77
   0  -2  -3  983.01   52.86
   0   2  -4 1583.29   86.00
   0   2  -4 1591.07   86.07
   0  -2  -4 1588.71   86.18
   0   2  -5   65.33    5.08
   0  -2  -5   65.74    5.18
   0  -2  -6  598.72   34.46
   0  -2  -7  110.62    8.66
   0  -2  -8   41.16    4.82
   0   2  -8   39.90    4.88
   1   2  11    0.22    0.62
   1  -2  11    1.21    0.63
   1   2  11    1.17    0.77
   1  -2  11    1.65    0.66
  -1  -2  11    1.83    0.80
  -1   2  11    1.12    0.71
  -1  -2  11    2.53    0.90
   1  -2  11    0.92    0.72
  -1  -2  11    3.15    0.98
  -1   2  11    2.53    0.87
  -1   2  11    1.28    0.70
   1  -2  11    0.89    0.67
   1   2  10    2.65    1.04
  -1  -2  10    5.35    1.40
  -1   2  10    6.12    1.51
   1  -2  10    6.00    1.48
  -1  -2  10    4.66    1.38
   1  -2  10    5.50    1.44
  -1   2  10    6.12    1.51
  -1   2  10    6.84    1.33
   1   2  10    5.52    1.53
  -1  -2  10    6.07    1.47
  -1  -2  10    4.14    1.21
   1   2  10    5.98    1.50
  -1   2  10    6.70    1.55
   1  -2  10    5.81    1.41
   1  -2  10    7.18    1.32
  -1   2  10    8.52    1.69
   1  -2   9   30.10    3.50
   1   2   9   36.83    3.86
  -1  -2   9   29.96    3.56
   1   2   9   26.36    3.43
   1  -2   9   33.41    3.64
   1  -2   9   26.65    3.53
  -1  -2   9   33.91    3.60
  -1   2   9   27.75    3.39
  -1   2   9   31.47    3.59
   1   2   9   27.63    3.53
  -1   2   9   26.35    3.39
  -1  -2   9   39.37    3.96
   1   2   8    1.18    1.02
   1  -2   8    0.38    0.87
   1   2   8   -0.39    0.84
  -1  -2   8   -0.38    0.81
  -1   2   8    1.15    1.15
   1   2   8    0.40    0.99
  -1  -2   8    0.34    0.83
   1  -2   8   -0.37    0.72
   1  -2   8    1.11    1.16
   1   2   8    1.30    0.85
   1   2   7   55.35    4.87
   1  -2   7   65.49    5.02
   1   2   7   53.32    6.34
   1   2   7   54.70    4.97
   1  -2   7   42.67    4.38
   1   2   7   47.97    4.06
   1   2   7   56.11    4.92
   1  -2   7   48.67    5.94
   1  -2   7   54.64    4.79
   1  -2   7   48.26    4.60
   1   2   6  234.14   16.05
   1   2   6  192.56   14.22
   1   2   6  252.54   13.51
   1  -2   6  216.57   15.60
   1  -2   6  219.96   13.90
   1   2   6  224.31   14.06
   1   2   5    7.41    1.53
   1   2   5    6.87    1.07
  -1   2   5    7.60    1.51
   1  -2   5    6.86    1.86
   1  -2   5    8.81    1.43
   1   2   5    6.23    1.31
   1   2   5    8.74    2.06
   1  -2   5    8.06    1.47
  -1  -2   5    5.26    1.29
   1   2   4  941.92   52.02
  -1  -2   4 1009.75   52.32
   1   2   4  950.80   52.31
   1  -2   4  939.52   53.21
  -1   2   4  950.22   52.28
   1  -2   4  921.92   52.08
   1  -2   4  943.79   52.24
  -1  -2   4  955.38   52.10
   1  -2   4  937.72   51.92
   1   2   4  958.16   53.42
  -1   2   3    1.32    0.66
   1  -2   3    0.91    0.46
  -1  -2   3    1.05    0.54
   1   2   3    0.84    0.49
   1  -2   3    1.88    0.74
   1   2   3    1.16    0.76
   1   2   2  293.98   16.68
   1  -2   2  298.77   16.63
   1   2   2  307.02   16.82
   1   2   2  301.59   17.44
   1  -2   2  291.71   17.31
   1  -2   2  293.60   16.77
   1  -2   1 2194.55  116.55
   1   2   1 2081.99  116.90
   1   2   1 2232.49  116.59
   1  -2   1 2135.59  116.96
  -1   2   0   90.84    5.45
   1   2   0   90.94    5.66
   1  -2   0   87.26    5.62
   1  -2  -1 2167.41  116.97
   1   2  -1 2188.05  117.02
   1  -2  -2  312.39   17.36
   1   2  -2  308.62   17.38
   1  -2  -2  304.76   17.17
   1  -2  -3    0.44    0.46
  -1  -2  -3    0.15    0.40
   1  -2  -4  953.87   51.12
  -1  -2  -4  907.84   51.05
  -1   2  -5    6.80    1.49
  -1   2  -5    6.32    1.39
  -1  -2  -5    7.63    1.49
   1  -2  -5    7.40    1.44
  -1   2  -6  234.36   14.79
  -1   2  -6  227.26   14.85
   1  -2  -6  224.09   14.54
  -1   2  -7   57.66    5.74
  -1   2  -7   61.04    5.75
  -2  -2  10    8.95    1.56
   2  -2  10    6.99    1.32
  -2   2  10    9.56    1.60
  -2  -2  10    6.53    1.30
   2  -2  10    7.48    1.35
   2   2  10    6.80    1.38
   2   2  10    6.38    1.34
   2  -2  10    9.02    1.50
  -2   2  10   10.19    1.65
   2   2   9    0.66    0.71
   2  -2   9    1.49    0.90
   2  -2   9    2.19    1.02
   2   2   9    0.33    0.77
  -2  -2   9    2.35    1.20
   2   2   9   -0.35    0.81
  -2  -2   9    0.92    0.88
   2  -2   9    0.31    0.87
  -2   2   9    1.68    1.17
   2  -2   9    1.97    1.03
   2  -2   8   15.35    2.34
   2   2   8    9.65    2.06
   2   2   8   10.90    2.28
   2   2   8   11.10    2.09
   2  -2   8   13.50    2.28
   2  -2   8   11.92    2.06
   2  -2   8   11.85    2.12
   2   2   7    2.34    1.13
   2  -2   7    1.47    1.06
   2  -2   7    2.68    1.25
   2  -2   7    0.72    0.78
   2   2   7    1.65    1.08
   2   2   7    4.34    1.38
   2  -2   7    2.22    1.07
   2   2   6    3.29    1.19
   2  -2   6    0.73    0.77
   2  -2   6    0.35    0.74
   2   2   6    4.67    1.91
   2  -2   6    1.38    1.23
   2   2   6    1.16    0.70
   2  -2   6    1.79    1.12
   2  -2   6    0.34    0.85
   2   2   6    1.15    0.95
   2   2   6    1.84    1.06
   2  -2   5   44.56    3.90
   2  -2   5   34.93    3.47
   2   2   5   35.81    3.28
   2  -2   5   41.41    3.86
   2  -2   5   44.05    5.31
   2  -2   5   39.24    3.87
   2   2   5   37.25    3.83
   2   2   5   42.33    3.93
   2  -2   5   37.51    3.73
   2   2   5   44.67    4.05
   2  -2   5   34.42    3.28
   2   2   5   46.33    5.58
   2   2   5   45.72    4.19
   2   2   5   48.42    3.96
   2  -2   5   47.51    4.02
   2   2   5   35.41    3.35
   2  -2   4   29.83    3.04
   2   2   4   33.84    4.34
   2  -2   4   40.37    4.54
   2   2   4   31.02    3.15
   2  -2   3   24.59    2.56
   2   2   3   24.95    2.65
   2   2   3   33.08    3.92
   2   2   3   29.09    2.66
   2  -2   3   29.14    2.65
   2  -2   3   32.71    3.70
   2   2   2    2.94    0.93
   2   2   2    5.71    1.04
   2  -2   2    4.64    1.40
   2  -2   2    4.05    0.90
   2   2   2    4.39    1.36
   2   2   2    3.22    0.93
   2  -2   2    3.75    1.09
   2  -2   2    4.60    0.97
   2   2   1   16.76    1.86
   2  -2   1   17.71    2.26
   2   2   1   14.40    2.08
   2  -2   1   19.83    1.94
   2   2   0   17.82    1.91
   2   2   0   15.18    2.09
   2  -2   0   18.52    2.27
   2  -2   0   18.58    1.91
   2  -2  -1   17.32    2.26
   2  -2  -1   18.12    1.94
   2   2  -1   19.52    2.01
   2   2  -1   22.52    2.52
   2   2  -2    2.47    0.74
   2   2  -2    3.77    1.06
   2  -2  -2    3.91    0.89
   2  -2  -2    1.90    0.93
   2   2  -3   31.34    2.84
   2  -2  -3   27.19    2.69
   2  -2  -4   32.63    3.07
   2   2  -4   29.39    3.01
  -2   2  -5   40.58    4.36
  -2   2  -6    0.49    0.85
  -2   2  -6    0.49    0.60
   2  -2  -8    8.10    1.77
   2   2  -8   15.34    2.35
   2   2  -9    2.24    0.97
   2  -2  -9    1.20    0.75
   3   2   9    0.40    0.55
  -3   2   9    0.63    0.61
  -3   2   9    0.81    0.68
  -3  -2   9    1.09    0.61
   3   2   9    0.21    0.59
   3  -2   9    0.40    0.52
   3  -2   9    0.38    0.57
  -3  -2   9    1.63    0.73
   3  -2   8   19.74    2.47
   3   2   8   20.72    2.58
   3  -2   8   19.49    2.31
   3  -2   8   19.10    2.40
   3   2   8   20.68    2.61
   3   2   7    2.12    1.12
   3  -2   7    2.97    1.16
   3  -2   7    3.98    1.26
   3  -2   7    3.77    1.20
   3  -2   7    3.13    0.97
   3  -2   7    2.08    1.10
   3   2   7    2.24    1.18
   3   2   7    2.46    1.15
   3  -2   6   11.98    2.22
   3  -2   6   12.77    2.18
   3  -2   6   10.68    2.13
   3   2   6   10.50    2.06
   3   2   6    7.80    1.98
   3  -2   6    9.10    1.91
   3   2   6   11.99    2.26
   3  -2   6   13.44    1.96
   3  -2   5   17.77    2.25
   3  -2   5   14.66    2.35
   3   2   5   16.35    2.48
   3  -2   5   11.43    2.21
   3  -2   5   16.11    2.46
   3   2   5   13.18    2.41
   3  -2   5   17.36    2.27
   3  -2   5   17.11    2.53
   3  -2   5   16.77    2.27
   3   2   5   17.68    2.54
   3   2   5   15.22    2.45
   3   2   4    8.07    1.81
   3  -2   4    4.70    1.27
   3  -2   4    8.75    1.81
   3  -2   4    6.11    1.49
   3   2   4    5.81    1.65
   3   2   4    5.89    1.51
   3  -2   4    5.35    1.52
   3  -2   4    7.58    1.65
   3  -2   4    6.67    1.42
   3   2   4    5.17    1.55
   3  -2   4    8.85    1.53
   3  -2   3   50.75    4.49
   3   2   3   46.59    4.62
   3   2   3   53.26    4.75
   3  -2   3   46.24    4.24
   3  -2   3   62.10    4.81
   3  -2   3   50.13    4.55
   3   2   3   50.03    4.59
   3  -2   3   48.82    4.51
   3  -2   3   52.34    4.35
   3   2   3   53.50    4.58
   3  -2   3   49.11    4.17
   3  -2   3   54.95    4.74
   3  -2   2   59.38    4.71
   3  -2   2   59.11    5.02
   3  -2   2   58.62    4.60
   3  -2   2   60.66    4.99
   3  -2   2   56.22    4.99
   3   2   2   58.57    5.16
   3   2   2   54.65    4.44
   3   2   2   76.87    5.00
   3   2   2   49.20    5.50
   3   2   2   63.29    5.25
   3  -2   2   59.08    4.89
   3   2   2   52.40    4.86
   3   2   2   60.65    4.93
   3  -2   2   59.33    4.91
   3  -2   2   58.02    5.87
   3   2   2   61.71    5.09
   3  -2   1  118.12    8.19
   3  -2   1  135.43    8.67
   3   2   1  125.46    8.70
   3   2   1  125.50    9.64
   3  -2   1  131.36    8.77
   3   2   1  127.55    8.81
   3  -2   1  127.69    8.71
   3   2   1  131.81    8.80
   3  -2   1  138.46    9.94
   3  -2   1  131.19    8.70
   3   2   1  142.28    8.45
   3   2   1  104.21    7.95
   3   2   1  125.93    8.63
   3  -2   1  114.43    8.15
   3   2   0  171.21   11.01
   3  -2   0  166.02   10.73
   3   2   0  162.98   10.99
   3   2   0  180.98   11.00
   3  -2   0  174.94   11.98
   3  -2   0  144.53   10.69
   3   2   0  164.62   10.30
   3  -2   0  181.30   10.49
   3  -2   0  162.75   10.80
   3  -2   0  157.32   10.36
   3   2   0  154.06   11.63
   3   2  -1  126.14    9.52
   3  -2  -1  145.68    9.98
   3  -2  -1  111.31    8.00
   3   2  -1  107.96    7.86
   3   2  -1  126.85    8.72
   3  -2  -1  117.60    8.03
   3  -2  -1  125.34    8.64
   3   2  -1  120.61    8.59
   3  -2  -1  136.09    8.63
   3  -2  -1  133.83    8.70
   3   2  -2   55.86    4.95
   3   2  -2   53.83    4.93
   3  -2  -2   62.04    5.09
   3   2  -2   49.15    5.37
   3   2  -2   59.13    4.51
   3  -2  -2   59.05    5.83
   3  -2  -2   62.36    4.73
   3  -2  -2   65.53    5.15
   3  -2  -2   52.52    4.42
   3   2  -3   47.27    4.49
   3  -2  -3   51.26    4.56
   3  -2  -3   46.43    4.14
   3  -2  -4    7.57    1.49
   3   2  -4    9.50    1.87
   3  -2  -4    7.23    1.61
   3   2  -5   13.70    2.29
   3  -2  -5   16.13    2.42
   3   2  -6   12.68    2.18
   3  -2  -6   10.55    1.97
   3  -2  -7    1.68    0.93
   3   2  -7    3.56    1.16
   3   2  -8   15.18    2.21
   3  -2  -8   22.18    2.48
   4   2   5    8.73    1.61
   4  -2   5    9.81    1.70
   4   2   5    9.70    1.75
   4  -2   5    7.96    1.33
   4  -2   4   11.03    1.90
   4  -2   4   10.77    1.70
   4   2   4   11.92    1.95
   4   2   4   13.13    2.15
   4  -2   4   11.35    1.72
   4  -2   3   16.03    2.21
   4  -2   3   13.35    1.98
   4   2   3   12.26    2.13
   4  -2   3   14.88    2.22
   4   2   3   14.44    2.27
   4  -2   2   55.57    4.89
   4   2   2   69.70    5.33
   4  -2   2   49.10    4.47
   4  -2   2   56.73    4.89
   4   2   2   54.89    4.42
   4  -2   2   55.58    4.51
   4   2   2   51.82    4.79
   4   2   1    1.38    1.04
   4   2   1    1.01    0.82
   4  -2   1    2.16    0.88
   4  -2   1    0.68    0.94
   4   2   1    0.66    0.76
   4  -2   1    2.92    1.16
   4  -2   0  138.09    8.61
   4   2   0  107.53    8.37
   4  -2   0  118.25    8.53
   4   2   0   96.33    8.09
   4   2   0  106.63    8.41
   4   2   0  126.30    8.11
   4  -2   0  136.09    8.33
   4  -2   0  113.16    8.33
   4  -2  -1    0.94    0.91
   4   2  -1    2.03    0.86
   4  -2  -1    1.35    0.91
   4   2  -1    2.62    1.35
   4   2  -1    1.46    1.00
   4  -2  -1    0.35    0.92
   4  -2  -1    1.67    1.01
   4   2  -1    2.44    1.25
   4   2  -2   58.23    5.10
   4   2  -2   56.99    5.17
   4   2  -2   57.22    5.20
   4  -2  -2   51.20    4.92
   4  -2  -2   59.17    5.03
   4  -2  -2   59.95    4.69
   4  -2  -2   63.51    5.03
   4   2  -2   51.37    4.40
   4  -2  -3   15.82    2.25
   4  -2  -3   13.76    2.12
   4   2  -3   15.83    2.48
   4   2  -3   16.39    2.45
   4  -2  -3   13.02    2.21
   4   2  -3   13.97    2.25
   4   2  -4   14.17    2.25
   4   2  -4   10.88    2.00
   4  -2  -4   11.73    1.84
   4  -2  -4    9.74    1.91
   4   2  -4   12.28    2.07
   4  -2  -4   10.56    1.85
   4   2  -5    7.97    1.67
   4  -2  -5    7.04    1.59
   4   2  -5    8.40    1.70
   4  -2  -5    7.87    1.49
   4   2  -5    8.08    1.55
   4   2  -6    2.90    0.99
   4  -2  -6    3.63    1.01
   4   2  -6    4.35    1.13
   4   2  -7   -0.18    0.47
   4   2  -7    0.18    0.48
   4  -2  -7   -0.17    0.48
   5  -2   2    3.65    0.74
   5   2   2    3.94    0.77
   5   2   2    4.91    0.86
   5  -2   1    0.88    0.42
   5   2   1    1.33    0.46
   5   2   1    0.32    0.50
   5  -2   1    0.60    0.45
   5   2   1    0.73    0.52
   5  -2   0    9.08    1.23
   5   2   0    7.47    1.18
   5   2   0    7.75    1.17
   5   2   0    9.14    1.10
   5  -2   0   11.06    1.17
   5  -2  -1    1.11    0.43
   5   2  -1    0.29    0.42
   5  -2  -1    0.87    0.46
   5   2  -1    0.31    0.43
   5   2  -1    1.44    0.47
   5   2  -2    4.22    0.82
   5  -2  -2    4.21    0.78
   0   3  11    0.24    0.63
   0  -3  11    0.19    0.46
   0  -3  11    0.48    0.77
   0  -3  11    0.49    0.63
   0   3  11   -0.25    0.81
   0  -3  10   -0.33    0.69
   0   3  10   -0.34    0.84
   0  -3  10   -0.97    0.89
   0  -3  10   -0.68    0.93
   0   3  10    0.33    0.82
   0  -3  10    0.33    0.76
   0   3  10    0.33    0.81
   0   3  10    0.26    0.56
   0   3   9    0.37    1.01
   0  -3   9    0.36    0.77
   0  -3   9    0.73    1.05
   0   3   9    0.28    0.70
   0  -3   9   -0.36    0.83
   0   3   9   -0.38    1.03
   0  -3   9   -0.36    0.88
   0   3   9   -0.37    0.91
   0  -3   8   -0.34    0.84
   0  -3   8   -0.34    0.78
   0   3   8    0.57    0.86
   0  -3   8   -0.69    1.04
   0   3   8   -0.72    1.25
   0  -3   8   -0.34    0.88
   0   3   8   -0.36    0.93
   0   3   8   -0.35    0.74
   0  -3   8    0.34    0.71
   0   3   8   -0.35    0.81
   0   3   7   -0.49    0.85
   0  -3   7    0.28    0.65
   0   3   7   -0.31    0.81
   0  -3   7   -0.29    0.83
   0   3   7   -0.61    0.75
   0  -3   7    0.29    0.72
   0  -3   7    0.59    0.72
   0   3   7    0.62    1.08
   0  -3   6    0.71    0.81
   0  -3   6    0.51    0.49
   0  -3   6   -0.47    1.01
   0   3   6   -0.51    0.76
   0   3   6   -0.40    0.78
   0  -3   5   -0.37    0.72
   0  -3   5    0.14    0.43
   0   3   5    0.32    0.56
   0  -3   5    0.57    0.55
   0   3   5    0.40    0.70
   0   3   4   -0.50    0.65
   0  -3   4   -0.48    0.55
   0  -3   4   -0.45    0.59
   0  -3   3   -0.16    0.40
   0   3   3    0.18    0.53
   0  -3   2   -0.23    0.43
   0  -3   1   -0.09    0.33
   0  -3   0    0.08    0.26
   0  -3  -1    0.08    0.26
   0   3  -1   -0.07    0.25
   0  -3  -2    0.22    0.41
   0   3  -2    0.34    0.40
   0   3  -2    0.46    0.45
   0   3  -3    0.31    0.45
   0   3  -3    0.30    0.49
   0  -3  -3   -0.32    0.39
   0   3  -4   -0.40    0.55
   0   3  -4   -0.21    0.48
   0  -3  -4   -0.22    0.55
   0   3  -5    0.26    0.55
   0   3  -5    0.54    0.62
   0  -3  -5    0.58    0.72
   0  -3  -6   -0.37    0.78
   0  -3  -7   -0.45    0.68
   0   3  -8   -0.55    0.96
   0  -3  -8   -0.53    0.93
   1   3  11    3.32    0.90
   1  -3  11    3.38    0.80
   1  -3  11    4.66    1.00
  -1  -3  11    3.13    0.89
  -1   3  11    3.79    0.98
  -1  -3  11    4.02    1.07
  -1  -3  11    3.96    1.03
   1  -3  11    2.61    0.82
  -1   3  11    2.80    0.92
   1  -3  11    3.35    0.93
   1   3  11    3.04    0.90
  -1  -3  10   -0.30    0.78
   1   3  10   -0.31    0.82
  -1  -3  10    0.90    0.83
   1  -3  10    0.30    0.64
  -1   3  10    0.29    0.71
  -1   3  10    0.46    0.67
   1  -3  10    0.62    0.81
  -1   3  10    1.23    0.96
  -1  -3  10    0.30    0.64
   1  -3  10    0.30    0.70
   1   3  10   -0.33    0.75
  -1   3  10    0.30    0.78
  -1  -3  10    1.48    0.86
   1   3  10   -0.31    0.61
  -1   3  10    1.21    0.75
   1  -3  10   -0.23    0.57
  -1   3   9   16.37    2.56
   1   3   9   22.25    2.57
  -1   3   9   18.16    2.63
  -1   3   9   23.03    2.97
   1   3   9   18.53    2.77
  -1  -3   9   24.40    2.91
  -1  -3   9   24.66    2.98
   1  -3   9   16.10    2.56
   1   3   9   25.85    3.18
   1  -3   9   17.80    2.69
  -1  -3   9   21.42    2.81
   1   3   9   19.23    2.82
   1  -3   9   22.09    2.81
   1   3   8    1.08    0.82
   1  -3   8    0.36    0.77
   1   3   8    0.79    0.97
   1   3   8    2.29    1.29
  -1  -3   8    2.30    1.07
   1   3   8    0.76    1.10
   1  -3   8   -0.35    0.81
  -1  -3   8    1.45    1.00
   1  -3   8    0.35    0.75
  -1   3   8    0.37    0.79
   1   3   7   54.09    4.84
   1  -3   7   49.95    4.68
   1   3   7   60.54    5.08
   1  -3   7   60.58    4.88
   1  -3   7   61.37    4.91
   1   3   7   54.41    4.89
   1   3   7   44.69    4.09
   1  -3   7   54.99    6.12
   1   3   7   55.61    6.40
   1  -3   7   47.10    4.56
   1  -3   6    0.54    1.24
   1   3   6    0.39    0.59
   1  -3   6    0.55    0.76
   1   3   6    1.78    0.69
   1   3   6    2.58    1.06
   1   3   6    2.93    1.53
   1  -3   6    2.90    1.00
   1   3   5  179.06   11.84
  -1   3   5  177.56   11.85
   1  -3   5  179.51   12.60
   1   3   5  184.78   10.94
   1  -3   5  180.45   11.71
   1   3   5  185.83   11.42
   1   3   5  178.45   12.78
   1  -3   5  194.39   11.36
   1   3   4   54.82    4.24
   1   3   4   46.56    3.42
   1  -3   4   49.25    3.70
  -1   3   4   51.88    4.17
   1   3   4   49.81    3.79
   1  -3   4   45.42    3.92
   1  -3   4   53.19    4.64
   1   3   4   47.21    4.70
  -1  -3   4   49.02    3.94
   1   3   3  947.63   50.33
  -1   3   3  954.38   49.56
  -1  -3   3  758.35   49.18
   1  -3   3  916.60   50.08
   1   3   3  958.18   49.61
   1  -3   3  959.17   49.50
   1  -3   2  252.14   14.25
   1   3   2  247.33   14.28
   1   3   2  241.33   14.83
   1   3   2  248.45   14.39
   1  -3   2  267.96   14.89
   1  -3   1 4041.57  222.46
   1  -3   1 4209.78  222.25
   1  -3   1 4270.20  221.85
   1   3   1 3805.43  222.37
   1   3   1 4296.15  222.27
  -1   3   0  227.30   12.88
  -1   3   0  246.40   13.21
   1   3   0  214.31   13.26
   1  -3   0  241.72   13.37
  -1   3  -1 4263.78  228.64
   1   3  -1 4314.56  228.87
  -1   3  -1 4217.86  228.59
   1  -3  -1 4324.88  228.89
   1  -3  -2  248.91   14.15
  -1   3  -2  246.53   14.38
   1   3  -2  254.39   14.37
  -1   3  -3  931.19   49.93
   1  -3  -3  904.89   49.59
  -1  -3  -3  894.30   49.59
  -1   3  -4   51.42    4.27
  -1  -3  -4   53.15    4.13
  -1   3  -4   54.43    4.38
   1  -3  -4   50.81    4.09
  -1   3  -5  187.52   12.20
  -1   3  -5  189.74   12.29
   1  -3  -5  189.25   12.02
  -1  -3  -5  190.18   12.01
   1  -3  -6    2.18    0.95
  -1   3  -6    1.57    0.91
  -1   3  -6    1.61    1.05
  -1   3  -7   46.95    5.06
  -1   3  -7   55.57    5.51
  -2   3  10   -0.23    0.63
   2  -3  10    0.22    0.53
   2   3  10    0.24    0.55
  -2   3  10    0.22    0.57
   2  -3  10    0.68    0.65
   2  -3  10   -0.21    0.59
  -2  -3  10   -0.23    0.59
  -2  -3  10    0.22    0.58
   2   3  10    0.23    0.63
   2   3   9    1.27    0.78
  -2  -3   9    1.90    0.99
   2  -3   9    0.88    0.81
   2  -3   9    0.88    0.68
   2  -3   9    1.53    1.00
   2   3   9    1.57    0.95
  -2  -3   9    2.05    1.05
   2   3   9    0.33    0.71
   2  -3   9    1.49    1.04
  -2   3   9    0.32    0.79
   2   3   8    4.80    1.45
   2   3   8    4.03    1.37
   2  -3   8    5.05    1.42
   2  -3   8    4.06    1.30
   2  -3   8    4.57    1.42
   2   3   8    3.49    1.44
   2  -3   8    2.42    1.19
   2  -3   7    0.72    0.89
   2   3   7    2.99    1.42
   2  -3   7    2.35    0.89
   2  -3   7    1.43    1.08
   2   3   7    3.16    1.29
   2  -3   7    2.76    1.17
   2  -3   7    1.72    1.04
   2   3   7    1.88    1.09
   2  -3   6   27.05    4.16
   2   3   6   24.07    4.09
   2  -3   6   20.05    2.66
   2   3   6   20.77    2.79
   2  -3   6   24.83    2.59
   2  -3   6   18.12    2.66
   2  -3   6   21.47    2.79
   2   3   6   19.19    2.81
   2   3   6   25.42    3.03
   2  -3   6   20.56    2.66
   2  -3   5  154.89    9.74
   2  -3   5  149.29    9.38
   2   3   5  152.71    9.69
   2   3   5  136.03    9.80
   2   3   5  144.17    9.71
   2   3   5  144.31    9.80
   2  -3   5  124.78    9.49
   2   3   5  159.29   12.02
   2  -3   5  143.58    9.60
   2   3   5  155.39    9.89
   2  -3   5  147.02    9.69
   2  -3   5  130.08    9.24
   2  -3   5  159.78   11.72
   2   3   5  152.48    9.26
   2  -3   5  158.05    9.82
   2  -3   5  137.14    9.19
   2   3   5  143.87    9.28
   2   3   4   98.77    8.36
   2  -3   4   95.99    6.65
   2  -3   4   93.98    8.05
   2   3   4   96.12    6.81
   2  -3   3  568.35   32.77
   2  -3   3  621.23   34.49
   2   3   3  614.29   34.75
   2   3   3  593.37   32.96
   2   3   3  559.94   32.76
   2  -3   3  610.20   32.84
   2  -3   2  396.79   20.50
   2   3   2  366.02   21.15
   2   3   2  359.32   20.30
   2   3   2  294.33   19.34
   2  -3   2  346.09   19.47
   2   3   2  341.60   19.51
   2  -3   2  339.83   20.82
   2  -3   2  335.19   19.40
   2   3   1  552.54   32.11
   2   3   1  608.25   31.96
   2  -3   1  593.95   33.07
   2   3   1  550.97   32.93
   2  -3   1  584.96   32.17
   2   3   0  707.71   39.16
   2   3   0  694.00   38.87
   2  -3   0  736.71   39.17
   2   3   0  682.92   40.01
   2  -3   0  740.60   40.17
   2   3  -1  547.41   31.52
   2  -3  -1  553.19   31.50
   2   3  -1  543.41   32.33
   2  -3  -1  630.23   32.63
   2   3  -1  584.07   31.32
   2  -3  -2  342.63   20.01
   2   3  -2  339.28   20.71
   2   3  -2  346.65   20.08
   2  -3  -2  389.88   21.02
   2   3  -3  581.72   32.65
   2  -3  -3  584.42   32.57
   2   3  -4   89.56    6.62
  -2   3  -4  100.04    7.34
  -2   3  -4   99.41    7.30
   2  -3  -4   95.32    6.61
  -2   3  -5  151.21   10.69
  -2   3  -5  147.71   10.64
   2  -3  -5  147.51    9.76
   2   3  -5  151.84    9.93
  -2   3  -6   21.55    3.19
  -2   3  -6   21.64    3.23
   2   3  -7    3.63    1.28
   2  -3  -8    5.58    1.41
   2   3  -8    7.11    1.61
   2  -3  -9    0.56    0.59
   2   3  -9    0.30    0.59
  -3  -3   9    7.99    1.23
   3   3   9    6.55    1.22
  -3   3   9    5.00    1.15
   3   3   9    9.13    1.33
   3  -3   9    8.91    1.30
   3  -3   9    7.22    1.19
  -3  -3   9    9.86    1.41
   3  -3   9    7.78    1.20
  -3   3   9    9.84    1.45
   3  -3   8    0.25    0.61
   3  -3   8   -0.26    0.68
   3   3   8    0.57    0.75
   3  -3   8   -0.25    0.61
   3   3   8    0.27    0.71
   3   3   7   26.50    3.16
   3  -3   7   26.04    2.98
   3  -3   7   24.16    2.93
   3  -3   7   28.17    3.11
   3   3   7   22.07    2.88
   3  -3   7   24.47    2.71
   3   3   6    5.45    1.52
   3   3   6    1.84    1.12
   3  -3   6    2.15    1.13
   3  -3   6    4.06    1.32
   3  -3   6    2.74    1.02
   3  -3   6    3.39    1.08
   3  -3   6    2.12    1.16
   3  -3   5   14.92    2.28
   3   3   5   13.02    2.24
   3  -3   5   14.27    2.14
   3   3   5   15.55    2.37
   3   3   5   13.59    2.27
   3  -3   5   14.93    2.34
   3   3   5   14.97    2.45
   3  -3   5   19.03    2.53
   3  -3   5   14.96    2.39
   3  -3   5   11.94    1.95
   3  -3   5   15.26    2.17
   3   3   4   21.33    2.74
   3   3   4   18.72    2.60
   3   3   4   22.91    2.96
   3  -3   4   22.35    2.80
   3   3   4   16.65    2.53
   3  -3   4   21.45    2.70
   3  -3   4   23.16    2.65
   3  -3   4   16.50    2.28
   3  -3   4   19.24    2.61
   3  -3   4   27.61    3.03
   3  -3   3   32.76    3.48
   3   3   3   33.16    3.57
   3   3   3   26.04    3.19
   3  -3   3   31.82    3.38
   3  -3   3   30.03    3.32
   3  -3   3   33.10    3.41
   3   3   3   32.14    3.47
   3  -3   3   36.25    3.22
   3  -3   3   35.13    3.42
   3  -3   3   39.57    3.46
   3   3   3   28.51    3.19
   3  -3   2   27.53    2.76
   3   3   2   27.61    3.21
   3  -3   2   29.05    3.12
   3   3   2   29.95    3.28
   3  -3   2   24.23    2.87
   3  -3   2   24.09    2.84
   3  -3   2   24.71    2.88
   3   3   2   25.70    3.48
   3   3   2   25.41    2.93
   3  -3   2   24.89    2.82
   3   3   2   27.94    3.00
   3   3   2   38.03    2.98
   3   3   2   20.59    2.81
   3  -3   2   26.31    2.80
   3  -3   1  159.18   10.21
   3   3   1  148.61   10.34
   3   3   1  161.22    9.82
   3  -3   1  175.31   10.46
   3   3   1  137.45   10.98
   3   3   1  159.89   10.36
   3   3   1  160.15   10.27
   3  -3   1  150.59   10.21
   3  -3   1  167.08   10.02
   3  -3   1  139.92    9.75
   3   3   1  148.12   10.22
   3  -3   0   17.93    2.26
   3  -3   0   13.50    2.06
   3  -3   0   12.30    1.85
   3   3   0   16.88    1.96
   3   3   0   11.25    2.34
   3  -3   0    7.70    2.21
   3   3   0   17.19    2.26
   3  -3   0    8.34    1.58
   3   3   0   12.85    2.05
   3  -3  -1  145.40    9.92
   3  -3  -1  159.89   10.36
   3   3  -1  146.94   11.20
   3   3  -1  157.69   10.49
   3   3  -1  180.78   10.06
   3  -3  -1  165.20   10.07
   3   3  -1  157.85   10.40
   3  -3  -1  144.85    9.87
   3  -3  -1  150.34   10.36
   3  -3  -2   29.52    2.95
   3  -3  -2   27.12    2.92
   3  -3  -2   29.39    3.20
   3   3  -2   28.50    3.31
   3  -3  -2   32.08    3.36
   3   3  -2   28.48    3.74
   3   3  -2   30.71    3.31
   3   3  -2   35.73    3.00
   3   3  -3   35.18    3.56
   3  -3  -3   33.39    3.28
   3  -3  -3   28.21    3.24
   3  -3  -4   25.06    2.75
   3   3  -4   22.78    2.93
   3  -3  -4   24.66    2.92
   3   3  -5   14.29    2.37
   3  -3  -5   16.24    2.36
   3  -3  -6    2.36    1.07
   3   3  -6    3.64    1.23
   3  -3  -7   21.71    2.77
   3   3  -7   31.80    3.29
   3  -3  -8    0.75    0.69
   3   3  -8   -0.55    0.67
   4  -3   5   10.08    1.52
   4   3   4    3.21    1.17
   4  -3   4    3.25    1.07
   4   3   4    1.83    0.89
   4  -3   4    2.78    0.97
   4   3   3    4.96    1.35
   4   3   3    7.40    1.59
   4  -3   3    5.82    1.42
   4  -3   3    5.00    1.39
   4  -3   2    1.73    1.04
   4   3   2    1.37    0.80
   4  -3   2    1.78    0.91
   4   3   2    0.63    0.67
   4   3   2    2.21    1.10
   4   3   2    1.63    0.94
   4  -3   2    0.95    0.73
   4  -3   2    0.91    0.75
   4   3   1    1.23    0.85
   4  -3   1   -0.27    0.67
   4  -3   1    0.62    0.66
   4   3   1   -0.33    0.82
   4  -3   1    0.97    0.89
   4   3   1    0.32    0.68
   4   3   0   -0.25    0.79
   4  -3   0   -0.55    0.83
   4   3   0    0.73    0.90
   4   3   0    0.34    0.78
   4   3   0   -0.65    0.80
   4  -3   0   -0.31    0.72
   4  -3   0   -0.33    0.64
   4   3  -1    0.74    0.78
   4  -3  -1    1.08    0.82
   4   3  -1    0.37    0.79
   4  -3  -1    0.32    0.67
   4   3  -1    0.35    0.91
   4  -3  -1    0.33    0.82
   4   3  -1    0.67    0.77
   4   3  -2    2.99    1.00
   4  -3  -2    1.50    0.82
   4   3  -2    2.60    1.21
   4   3  -2    1.06    0.97
   4  -3  -2    0.66    0.91
   4  -3  -2    1.57    0.95
   4   3  -2    0.67    0.72
   4   3  -3    4.37    1.38
   4   3  -3    7.60    1.65
   4  -3  -3    9.56    1.76
   4   3  -3    7.28    1.61
   4  -3  -3    3.95    1.25
   4   3  -4    1.03    0.95
   4   3  -4    1.88    0.91
   4  -3  -4    2.29    0.94
   4  -3  -4    2.99    1.11
   4   3  -4    1.63    0.90
   4   3  -5   10.68    1.82
   4   3  -5    8.67    1.68
   4  -3  -5    9.35    1.59
   4  -3  -5    8.44    1.50
   4   3  -5    7.79    1.51
   4   3  -6    0.25    0.73
   4   3  -6    0.23    0.50
   4  -3  -6    0.22    0.53
   4   3  -7    2.65    0.80
   4   3  -7    3.03    0.75
   4  -3  -7    2.20    0.65
   5   3   2    0.51    0.35
   5   3   1    5.11    0.80
   5   3   1    5.00    0.89
   5  -3   1    3.84    0.79
   5   3   1    5.53    0.94
   5  -3   1    4.65    0.75
   5   3   0    1.15    0.46
   5  -3   0    2.65    0.56
   5   3   0    1.17    0.53
   5  -3   0    0.68    0.49
   5   3   0    0.89    0.54
   5   3  -1    5.33    0.81
   5   3  -1    3.96    0.84
   5  -3  -1    5.04    0.82
   5   3  -1    4.97    0.87
   5  -3  -1    5.35    0.79
   5   3  -2   -0.25    0.40
   0  -4  11    9.73    1.41
   0  -4  11   10.48    1.57
   0   4  11   11.27    1.67
   0   4  11   10.21    1.56
   0  -4  11   10.91    1.56
   0  -4  10   32.94    3.71
   0  -4  10   44.29    3.95
   0   4  10   35.05    3.69
   0  -4  10   35.58    3.64
   0   4  10   37.84    3.75
   0   4  10   36.09    3.45
   0   4  10   35.49    3.67
   0  -4  10   44.50    3.92
   0  -4   9   48.39    4.66
   0  -4   9   47.44    4.59
   0   4   9   55.21    4.91
   0  -4   9   52.42    4.72
   0   4   9   47.19    4.63
   0  -4   9   44.74    4.46
   0   4   9   51.82    4.74
   0   4   9   56.36    4.53
   0   4   8   26.76    3.15
   0   4   8   24.47    2.68
   0  -4   8   23.29    2.90
   0   4   8   25.31    3.01
   0  -4   8   24.86    2.95
   0  -4   8   27.37    3.05
   0   4   8   20.37    2.79
   0  -4   8   24.74    4.03
   0  -4   8   25.07    3.01
   0   4   7  299.62   18.27
   0   4   7  288.54   19.49
   0  -4   7  303.80   18.21
   0   4   7  307.87   20.31
   0  -4   7  303.88   18.20
   0  -4   7  299.23   18.18
   0  -4   7  315.42   20.21
   0   4   7  315.88   18.43
   0  -4   6   96.63    6.28
   0   4   6   92.56    7.56
   0  -4   6   86.25    7.54
   0   4   6  106.91    8.25
   0  -4   6   90.05    7.25
   0  -4   5 1232.06   66.69
   0   4   5 1204.54   67.27
   0  -4   5 1211.64   65.51
   0   4   5 1226.28   67.01
   0  -4   5 1161.43   66.89
   0  -4   4  776.85   42.59
   0   4   4  752.28   42.73
   0   4   3 1592.00   83.37
   0  -4   3 1487.37   83.10
   0  -4   2 1961.41  105.57
   0  -4   0 1808.32   97.13
   0   4  -1  187.14   10.98
   0  -4  -1  202.09   11.11
   0  -4  -2 1926.44  104.50
   0   4  -2 1921.82  104.35
   0   4  -2 1986.77  104.58
   0   4  -3 1534.44   80.89
   0   4  -3 1433.70   80.79
   0  -4  -3 1514.12   80.84
   0   4  -4  747.97   42.44
   0   4  -4  742.10   42.46
   0  -4  -4  818.74   42.73
   0   4  -5 1195.48   67.41
   0   4  -5 1192.40   67.48
   0  -4  -5 1306.32   67.81
   0   4  -6   86.96    6.92
   0  -4  -6   91.35    7.12
   0  -4  -7  333.48   20.95
   0  -4  -8   24.10    3.56
  -1  -4  11   -0.19    0.52
   1   4  11    0.19    0.46
  -1  -4  11   -0.21    0.57
  -1   4  11    0.20    0.54
   1  -4  11    0.93    0.60
   1   4  11    1.18    0.64
  -1  -4  11   -0.19    0.57
   1  -4  11    0.54    0.47
  -1   4  11    0.58    0.60
   1  -4  11    0.31    0.49
   1  -4  11    0.58    0.53
   1  -4  10   30.23    2.93
   1  -4  10   30.47    3.15
  -1  -4  10   32.74    3.32
   1  -4  10   30.24    3.20
   1   4  10   29.35    3.26
  -1  -4  10   32.83    3.26
   1   4  10   29.91    3.19
   1  -4  10   31.60    3.20
  -1   4  10   27.76    3.08
  -1  -4  10   28.03    3.08
  -1  -4  10   34.52    3.30
  -1   4  10   30.08    3.17
   1   4  10   31.26    3.30
  -1   4  10   34.59    3.09
  -1   4  10   31.84    3.30
   1   4   9   19.16    2.41
  -1  -4   9   21.59    2.71
  -1   4   9   23.38    2.50
  -1   4   9   22.31    2.82
   1  -4   9   21.38    2.78
   1   4   9   20.87    2.85
   1   4   9   16.54    2.52
   1  -4   9   14.78    2.35
  -1  -4   9   18.47    2.60
  -1  -4   9   18.76    2.58
  -1   4   9   19.69    2.68
   1  -4   9   20.15    2.67
   1   4   9   20.08    2.77
   1   4   8  165.31   11.63
  -1  -4   8  193.36   11.68
   1  -4   8  182.63   11.65
  -1   4   8  176.77   11.69
  -1  -4   8  172.34   11.59
   1   4   8  172.58   11.79
   1  -4   8  170.56   11.52
   1   4   8  181.27   11.81
   1   4   8  161.34   11.06
   1  -4   8  171.18   11.59
   1  -4   7  123.70   10.44
   1   4   7  124.11    8.97
   1  -4   7  131.77    8.99
   1  -4   7  123.28    8.79
   1  -4   7  117.50    8.65
   1   4   7  132.60    8.51
   1   4   7  129.64    8.96
   1  -4   7  132.01    8.84
   1   4   7  125.95    8.96
   1   4   7  133.39   10.93
   1  -4   6   25.76    3.36
   1   4   6   30.03    3.62
   1  -4   6   27.85    3.03
   1   4   6   32.78    2.98
   1   4   6   25.33    3.00
   1   4   6   31.60    3.18
   1   4   6   28.61    2.76
   1   4   6   42.15    4.79
   1  -4   6   31.58    4.12
   1  -4   6   39.45    3.32
   1   4   6   30.31    3.15
   1  -4   6   29.32    2.69
   1  -4   5  248.60   14.99
   1   4   5  240.72   15.04
  -1   4   5  219.01   14.85
   1  -4   5  243.98   14.21
   1   4   5  229.87   14.29
   1  -4   5  242.64   15.56
   1   4   5  248.66   15.93
   1   4   5  241.33   13.96
   1  -4   4   17.98    2.26
   1   4   4   19.38    2.40
  -1   4   4   21.47    2.44
  -1  -4   4   19.68    2.27
   1   4   4   19.45    1.88
   1  -4   4   20.61    2.00
   1   4   4   21.20    2.12
   1  -4   4   25.13    2.83
   1   4   4   23.13    2.93
  -1  -4   3  355.95   20.01
   1   4   3  328.76   20.08
   1   4   3  344.18   20.67
  -1   4   3  367.19   20.22
   1  -4   3  361.19   20.14
   1  -4   3  350.66   20.50
  -1   4   2  799.34   42.82
   1   4   2  754.42   42.87
   1   4   2  775.59   43.27
   1   4   2  787.30   42.81
   1  -4   2  794.86   42.80
   1  -4   2  783.03   43.18
   1   4   1  741.58   42.25
   1  -4   1  751.45   41.96
   1  -4   1  859.65   42.52
   1   4   1  758.84   42.35
  -1   4   0 4522.64  243.35
   1   4   0 4572.20  243.47
  -1   4  -1  692.63   38.82
  -1   4  -1  736.03   38.82
  -1   4  -1  711.00   39.06
   1   4  -1  717.36   39.06
   1  -4  -1  702.88   38.71
  -1   4  -2  809.96   44.15
  -1  -4  -2  777.95   43.86
   1  -4  -2  794.98   43.90
  -1   4  -2  797.78   44.11
   1   4  -2  858.06   44.15
   1  -4  -3  348.12   19.94
  -1  -4  -3  340.36   19.90
  -1   4  -3  355.62   20.25
  -1   4  -3  361.55   20.28
  -1  -4  -4   22.61    2.37
   1  -4  -4   18.91    2.22
  -1   4  -4   21.44    2.47
  -1   4  -4   21.88    2.50
  -1   4  -5  224.87   15.31
  -1   4  -5  256.20   15.59
  -1  -4  -5  250.06   15.26
   1  -4  -5  260.91   15.36
  -1   4  -6   34.63    3.96
   1  -4  -6   37.21    3.87
  -1   4  -6   29.40    3.62
  -1   4  -7  116.63    9.35
  -1   4  -7  124.84    9.57
  -2   4  10    5.90    1.20
   2  -4  10    5.49    1.10
  -2  -4  10    8.90    1.42
  -2  -4  10    8.79    1.43
   2  -4  10    4.89    1.07
   2   4  10    5.26    1.14
   2  -4  10    7.26    1.24
   2   4  10    4.57    1.04
   2   4   9   12.73    1.99
   2  -4   9   12.81    1.97
   2   4   9   10.29    1.75
   2  -4   9   10.50    1.85
   2   4   9   11.53    1.96
   2  -4   9   11.80    1.94
  -2   4   9   13.20    2.00
  -2  -4   9   10.88    1.86
  -2  -4   9   11.99    1.86
   2  -4   9   11.95    1.83
   2  -4   8    1.57    0.91
   2  -4   8    1.97    1.11
   2   4   8    1.10    1.11
   2  -4   8    1.01    0.93
   2   4   8    2.44    1.10
   2  -4   8    2.85    1.29
   2   4   8    1.38    0.95
   2   4   7   17.70    2.53
   2  -4   7   16.75    2.16
   2  -4   7   16.12    2.38
   2   4   7   14.24    2.45
   2  -4   7   18.57    2.56
   2   4   7   20.37    2.72
   2  -4   7   14.24    2.22
   2  -4   7   20.28    2.54
   2   4   6    4.31    1.26
   2   4   6    1.34    0.88
   2  -4   6    2.26    0.96
   2  -4   6    3.95    1.13
   2  -4   6    1.96    1.40
   2   4   6    3.01    1.05
   2  -4   6    3.47    1.14
   2   4   6    3.16    1.27
   2  -4   6    1.26    0.86
   2  -4   6    3.32    1.15
   2   4   6    1.43    1.09
   2  -4   6    3.67    1.24
   2   4   5    1.40    0.97
   2  -4   5    0.26    0.67
   2   4   5    0.24    0.58
   2  -4   5    0.27    0.75
   2   4   5   -0.29    0.67
   2   4   5    1.24    0.81
   2   4   5    0.89    0.73
   2  -4   5    0.27    0.61
   2  -4   5    1.58    0.83
   2  -4   5   -0.57    0.99
   2   4   5   -0.63    0.77
   2  -4   5    1.19    0.78
   2   4   5    0.29    0.67
   2  -4   4    1.55    0.73
   2   4   4    3.18    1.39
   2  -4   4    2.38    1.18
   2   4   4    2.22    0.94
   2   4   3   14.10    1.77
   2  -4   3   17.96    1.90
   2  -4   3   15.63    1.82
   2   4   3   13.82    1.79
   2  -4   3   15.96    2.49
   2   4   3   16.18    2.62
   2   4   2   10.06    1.42
   2   4   2   10.32    1.34
   2   4   2   11.89    1.92
   2  -4   2   12.91    1.52
   2   4   2    8.70    1.34
   2  -4   2   11.95    1.52
   2  -4   2   13.04    2.17
   2   4   2   12.78    2.22
   2  -4   1    1.97    0.68
   2   4   1    1.85    0.86
   2   4   1    2.36    0.74
   2   4   1    2.91    0.67
   2   4   0   82.77    5.60
   2  -4   0   99.97    6.96
   2   4   0   87.87    5.83
   2   4   0   88.06    6.63
   2   4  -1    1.53    0.89
   2   4  -1    1.89    0.63
   2  -4  -1    2.50    0.72
   2   4  -1    2.42    0.70
  -2   4  -2   10.66    1.77
   2   4  -2    9.27    1.75
   2  -4  -2   15.64    1.69
   2   4  -2   12.03    1.59
   2   4  -2   15.64    1.58
  -2   4  -3   13.93    2.17
   2  -4  -3   19.00    2.01
   2   4  -3   15.14    1.90
  -2   4  -4    1.48    0.92
   2  -4  -4    1.80    0.81
   2   4  -4    3.17    0.95
  -2   4  -5   -0.87    0.84
   2  -4  -5    0.77    0.67
   2   4  -5    0.56    0.81
  -2   4  -5    0.43    1.05
   2  -4  -6    2.35    1.03
  -2   4  -6    3.00    1.38
  -2   4  -6    2.47    1.22
   2   4  -6    1.28    0.93
   2  -4  -7   13.56    2.15
   2   4  -7   18.53    2.51
   2  -4  -8    1.83    0.96
   2   4  -8    1.67    0.88
   2  -4  -9    7.45    1.45
   2   4  -9   13.75    1.93
   3  -4   9    6.93    1.07
  -3   4   9    4.38    1.02
  -3  -4   9    4.91    0.99
   3  -4   9    8.74    1.20
   3   4   9    5.54    1.09
   3  -4   9    6.12    1.05
  -3   4   9    6.67    1.16
   3   4   9    4.51    0.94
   3  -4   8    1.90    0.83
   3  -4   8    1.70    0.85
   3   4   8    1.06    0.80
   3  -4   8    0.68    0.66
   3   4   8    0.25    0.62
   3  -4   8    1.21    0.68
   3   4   7   23.59    2.74
   3  -4   7   20.87    2.54
   3   4   7   19.07    2.60
   3  -4   7   17.69    2.36
   3  -4   7   15.86    2.36
   3  -4   7   19.77    2.34
   3   4   6   29.28    3.28
   3  -4   6   23.09    2.85
   3  -4   6   23.61    3.11
   3  -4   6   30.07    3.22
   3   4   6   27.74    3.36
   3  -4   6   28.83    3.01
   3  -4   6   23.49    2.82
   3   4   5   33.11    3.83
   3   4   5   38.79    3.94
   3  -4   5   39.20    3.95
   3   4   5   37.30    4.03
   3  -4   5   44.21    4.08
   3   4   5   43.10    4.14
   3  -4   5   36.80    3.99
   3  -4   5   38.33    3.85
   3  -4   5   40.31    3.88
   3  -4   5   45.42    3.88
   3  -4   4   80.60    6.22
   3   4   4   73.01    6.15
   3  -4   4   79.71    6.28
   3   4   4   82.47    6.57
   3  -4   4   95.45    6.60
   3   4   4   91.03    6.61
   3  -4   4   73.76    6.24
   3  -4   4   73.49    6.07
   3   4   4   80.83    6.42
   3  -4   4   83.20    6.06
   3   4   3   59.35    4.68
   3  -4   3   52.26    4.54
   3   4   3   40.88    4.39
   3   4   3   53.43    4.60
   3  -4   3   50.82    4.48
   3  -4   3   52.46    4.60
   3  -4   3   49.63    4.38
   3   4   3   46.59    4.46
   3  -4   3   55.14    4.51
   3  -4   3   52.24    4.46
   3   4   2   43.69    4.01
   3   4   2   53.38    4.60
   3  -4   2   58.15    4.61
   3  -4   2   63.80    4.92
   3   4   2   51.19    4.74
   3  -4   2   59.97    4.76
   3  -4   2   52.74    4.66
   3   4   2   45.68    5.22
   3  -4   2   56.88    4.63
   3   4   2   54.95    4.71
   3   4   2   59.28    4.68
   3  -4   2   57.44    4.59
   3  -4   2   54.69    4.40
   3  -4   1   45.00    3.85
   3   4   1   41.23    4.17
   3   4   1   42.05    4.77
   3   4   1   45.68    4.13
   3  -4   1   48.70    4.17
   3  -4   1   41.81    3.90
   3   4   1   38.31    3.84
   3   4   1   51.57    3.87
   3  -4   1   53.43    4.09
   3   4   0   27.19    3.19
   3   4   0   30.42    3.19
   3  -4   0   29.85    3.15
   3   4   0   29.49    3.77
   3  -4   0   35.95    3.26
   3   4   0   28.39    3.05
   3  -4   0   30.07    2.93
   3  -4   0   24.89    2.78
   3   4   0   29.89    2.81
   3  -4  -1   47.56    4.04
   3  -4  -1   42.84    3.94
   3   4  -1   41.38    4.28
   3   4  -1   50.89    4.45
   3  -4  -1   47.15    4.29
   3   4  -1   52.08    5.21
   3   4  -1   56.58    4.08
   3  -4  -1   47.98    4.24
   3   4  -1   49.77    4.37
   3  -4  -2   62.72    4.80
   3   4  -2   61.83    5.09
   3  -4  -2   61.80    5.01
   3   4  -2   50.10    5.39
   3  -4  -2   64.81    5.04
   3   4  -2   57.88    4.99
   3   4  -2   54.60    4.38
   3  -4  -2   52.33    4.44
   3   4  -3   51.70    4.67
   3  -4  -3   48.16    4.44
   3   4  -3   52.53    4.73
   3  -4  -3   52.31    4.39
   3  -4  -4   85.04    6.37
   3  -4  -4   87.13    6.61
   3   4  -4   90.25    6.85
   3  -4  -5   38.61    3.69
   3   4  -5   30.12    3.53
   3  -4  -6   28.81    3.20
   3   4  -6   32.17    3.49
   3  -4  -7   22.42    2.54
   3   4  -7   16.47    2.33
   3  -4  -8    1.81    0.77
   3   4  -8    0.75    0.58
   4  -4   6   12.62    1.52
   4  -4   5   10.90    1.62
   4   4   4   57.10    5.00
   4  -4   4   66.72    5.10
   4   4   4   56.87    4.97
   4  -4   4   69.37    5.08
   4   4   3   20.92    2.68
   4  -4   3   29.52    2.96
   4   4   3   26.76    3.04
   4  -4   3   19.13    2.59
   4   4   2   31.32    3.37
   4  -4   2   35.04    3.30
   4   4   2   27.80    3.28
   4  -4   2   37.77    3.60
   4   4   2   31.12    3.39
   4  -4   2   35.62    3.46
   4  -4   2   34.90    3.49
   4   4   2   38.56    3.27
   4   4   1   31.94    3.59
   4  -4   1   32.96    3.53
   4   4   1   43.00    3.85
   4  -4   1   39.05    3.70
   4  -4   1   41.30    3.65
   4   4   1   36.72    3.36
   4   4   0    9.69    1.64
   4  -4   0   11.35    1.77
   4   4   0   12.14    2.10
   4   4   0    8.70    1.80
   4  -4   0    9.50    1.76
   4  -4   0    8.22    1.71
   4   4   0    7.42    1.67
   4  -4  -1   41.52    3.69
   4   4  -1   34.34    3.97
   4   4  -1   43.45    4.07
   4  -4  -1   36.82    3.75
   4  -4  -1   40.82    3.84
   4   4  -1   30.61    3.56
   4  -4  -1   42.45    3.77
   4   4  -1   42.42    3.60
   4  -4  -2   42.47    3.70
   4  -4  -2   31.78    3.22
   4   4  -2   35.00    3.79
   4   4  -2   30.17    3.56
   4  -4  -2   38.61    3.72
   4  -4  -2   40.33    3.67
   4   4  -2   34.58    3.60
   4   4  -2   36.30    3.28
   4   4  -3   28.42    3.18
   4  -4  -3   20.03    2.62
   4   4  -3   20.66    2.74
   4  -4  -3   24.72    2.72
   4   4  -3   25.98    2.90
   4   4  -4   57.82    4.98
   4   4  -4   57.33    4.82
   4  -4  -4   56.52    4.65
   4  -4  -4   58.28    4.63
   4   4  -4   50.84    4.58
   4   4  -5    9.31    1.74
   4   4  -5    8.65    1.58
   4  -4  -5    9.34    1.50
   4  -4  -5    7.12    1.31
   4   4  -5    8.85    1.57
   4   4  -6   14.38    1.91
   4  -4  -6   14.08    1.73
   4   4  -6   12.90    1.72
   4   4  -7    2.90    0.74
   4  -4  -7    3.94    0.72
   5   4   1   11.75    1.38
   5   4   1   13.46    1.32
   5  -4   1   14.79    1.35
   5  -4   0    6.58    0.86
   5   4   0    4.69    0.75
   5   4  -1   10.33    1.37
   5   4  -1   14.01    1.32
   5  -4  -1   12.04    1.22
   0  -5  11   -0.35    0.45
   0   5  10    0.30    0.69
   0  -5  10   -0.31    0.84
   0   5  10   -0.26    0.64
   0   5  10   -0.59    0.67
   0   5   9   -0.29    0.61
   0  -5   9    0.35    0.91
   0   5   9   -0.35    0.90
   0  -5   9    0.32    0.79
   0  -5   8   -0.34    0.77
   0   5   8    0.27    0.66
   0  -5   8   -0.63    0.67
   0   5   7   -0.53    0.92
   0  -5   7   -0.22    0.51
   0  -5   7   -0.29    0.71
   0   5   7   -0.23    0.63
   0  -5   7    1.39    1.14
   0  -5   7   -0.27    0.71
   0  -5   6    0.57    0.62
   0   5   6   -0.45    0.88
   0  -5   6   -0.40    0.69
   0  -5   5   -0.16    0.47
   0   5   5    0.37    0.79
   0  -5   5    0.33    0.58
   0  -5   5    0.35    0.80
   0  -5   4    0.26    0.59
   0  -5   4    0.26    0.51
   0   5   4   -0.29    0.50
   0   5   3   -0.22    0.51
   0  -5   3   -0.20    0.49
   0  -5   2   -0.32    0.48
   0  -5   0    0.76    0.49
   0   5  -1   -0.12    0.36
   0  -5  -1    0.13    0.40
   0  -5  -2   -0.15    0.43
   0   5  -2    0.13    0.37
   0   5  -3   -0.19    0.50
   0   5  -3    0.15    0.39
   0  -5  -3   -0.19    0.49
   0  -5  -4   -0.25    0.61
   0   5  -4    0.24    0.47
   0   5  -4    0.24    0.47
   0  -5  -5    0.65    0.69
   0   5  -5    0.30    0.64
   0  -5  -6   -0.40    0.79
   0  -5  -7    0.48    0.83
   1  -5  11    0.15    0.43
  -1  -5  11    0.19    0.59
   1  -5  11    1.44    0.68
  -1   5  10    0.22    0.54
   1  -5  10    0.68    0.62
  -1  -5  10    0.27    0.74
   1   5  10   -0.56    0.69
  -1   5  10    1.08    0.71
   1   5  10   -0.27    0.66
  -1   5  10    0.53    0.69
   1   5   9    5.46    1.29
  -1  -5   9    1.24    0.87
   1   5   9    4.23    1.31
  -1   5   9    2.76    0.99
  -1   5   9    2.29    1.11
   1   5   9    3.73    1.33
  -1  -5   9    5.51    1.32
   1  -5   9    3.36    1.07
   1   5   8    1.46    0.96
  -1   5   8    2.72    0.92
  -1  -5   8    1.57    0.95
   1   5   8    1.46    0.85
  -1   5   8    3.08    1.16
   1   5   8    2.48    1.24
   1  -5   8    3.24    1.17
   1  -5   7   34.68    3.49
   1   5   7   37.91    3.46
   1  -5   6   34.92    3.87
   1  -5   6   38.26    3.45
   1   5   6   32.45    3.14
   1  -5   6   30.12    2.86
   1   5   6   35.44    3.12
   1   5   5   59.56    5.27
  -1   5   5   54.74    5.20
   1  -5   5   64.56    5.64
   1   5   5   65.95    4.55
   1  -5   5   59.71    5.25
   1   5   4  358.83   20.16
   1   5   4  343.86   21.01
  -1   5   4  338.58   20.96
   1  -5   4  387.38   21.11
   1  -5   4  352.79   21.26
  -1  -5   4  362.26   20.90
  -1  -5   3   24.71    2.36
   1  -5   3   22.46    2.32
  -1   5   3   19.94    2.27
   1   5   3   23.07    2.37
   1  -5   3   22.17    2.44
   1   5   2  538.20   29.99
   1   5   2  517.21   30.00
   1  -5   2  531.93   29.91
   1  -5   2  578.64   30.29
   1   5   1   40.37    3.20
   1  -5   1   38.82    3.00
   1   5   0  121.41    7.73
  -1   5   0  135.11    7.89
   1   5   0  127.34    8.08
  -1   5   0  134.22    8.06
  -1   5  -1   41.20    3.15
   1   5  -1   40.92    3.30
   1   5  -1   44.03    3.20
  -1   5  -1   42.53    3.21
  -1   5  -1   40.37    3.30
  -1   5  -1   40.54    3.11
   1  -5  -1   49.59    3.25
  -1   5  -2  551.01   30.48
  -1   5  -2  557.65   30.46
   1   5  -2  528.81   30.37
  -1  -5  -2  537.70   30.26
  -1   5  -2  556.32   30.60
   1  -5  -2  553.29   30.30
   1  -5  -3   22.66    2.27
  -1   5  -3   22.15    2.38
  -1   5  -3   22.07    2.35
  -1  -5  -3   21.73    2.20
   1  -5  -4  345.14   20.15
  -1   5  -4  353.83   20.44
  -1   5  -4  335.93   20.38
  -1  -5  -4  345.24   20.11
  -1   5  -5   50.64    4.90
  -1   5  -5   66.10    5.36
  -1  -5  -5   61.12    5.01
   1  -5  -5   57.97    4.91
  -1   5  -6   39.92    4.23
  -1   5  -6   32.66    3.90
  -1   5  -7   27.88    3.75
  -1   5  -7   26.85    3.75
  -2  -5  10   16.41    1.85
   2  -5  10   12.38    1.67
   2  -5   9    3.84    1.08
  -2  -5   9    3.68    1.07
   2   5   9    3.74    1.13
  -2   5   9    3.07    1.07
   2   5   9    3.54    1.13
   2   5   8  109.03    7.91
   2  -5   8  108.21    7.81
   2   5   8  103.88    7.74
   2  -5   7   34.29    3.45
   2   5   7   29.86    3.47
   2  -5   7   31.34    3.43
   2   5   7   29.10    3.38
   2  -5   7   33.81    3.44
   2  -5   7   29.64    3.07
   2   5   6  187.73   11.73
   2  -5   6  180.36   11.53
   2  -5   6  182.35   11.91
   2  -5   6  203.12   11.92
   2   5   6  179.54   11.86
   2  -5   6  165.47   11.61
   2   5   5   53.95    4.54
   2   5   5   54.98    4.71
   2  -5   5   61.29    4.91
   2  -5   5   63.60    4.79
   2  -5   5   56.35    4.74
   2  -5   4  276.61   16.02
   2  -5   4  257.91   15.91
   2  -5   3   54.49    5.07
   2   5   2 1133.77   61.06
   2   5   2 1052.78   59.68
   2  -5   2 1177.82   61.35
   2   5   1   78.21    5.24
   2   5   1   81.89    6.26
   2   5   0 2690.71  153.50
   2   5   0 2912.40  152.43
   2   5  -1   83.26    6.22
   2   5  -1   74.27    5.08
  -2   5  -2 1141.33   57.50
   2   5  -2 1053.15   57.55
   2   5  -2  977.86   56.24
  -2   5  -3   53.74    4.87
  -2   5  -4  297.00   18.54
  -2   5  -5   69.24    6.02
  -2   5  -5   58.89    5.70
   2   5  -5   59.12    4.89
  -2   5  -6  184.43   12.98
  -2   5  -6  183.66   12.93
   2  -5  -6  176.48   11.52
   2   5  -6  182.56   11.73
   2  -5  -7   33.55    3.31
   2   5  -7   28.32    3.26
  -3   5   9   -0.15    0.46
   3  -5   9    0.30    0.48
   3  -5   8    0.98    0.70
   3   5   8    0.96    0.70
   3  -5   8    0.46    0.67
   3   5   8    0.45    0.59
   3  -5   7    0.25    0.65
   3  -5   7   -1.18    0.89
   3  -5   7    0.25    0.49
   3   5   7   -0.30    0.70
   3   5   7    0.29    0.90
   3   5   6   35.43    3.81
   3  -5   6   40.40    3.97
   3   5   6   37.64    3.80
   3  -5   6   43.15    3.87
   3  -5   6   34.49    3.49
   3   5   5   12.19    2.06
   3   5   5   11.80    2.06
   3   5   5   14.14    2.28
   3   5   5   11.34    2.02
   3  -5   5   14.79    2.05
   3  -5   5   13.89    2.22
   3  -5   5   10.89    1.95
   3  -5   4  180.64   11.53
   3   5   4  171.96   11.67
   3   5   4  197.49   12.21
   3  -5   4  208.69   12.26
   3  -5   4  160.20   11.59
   3   5   4  179.10   11.84
   3   5   3   35.87    3.58
   3  -5   3   39.66    3.78
   3   5   3   41.72    3.76
   3  -5   3   32.47    3.50
   3  -5   2  130.05    9.02
   3  -5   2  152.59    9.59
   3   5   2  140.05   10.51
   3   5   2  131.18    9.18
   3  -5   2  141.10    9.34
   3   5   2  146.90    8.96
   3  -5   1   25.54    2.80
   3   5   1   24.42    3.01
   3   5   1   30.63    3.85
   3   5   1   28.04    3.04
   3  -5   1   31.41    3.06
   3   5   1   33.17    2.88
   3  -5   0   46.79    4.03
   3   5   0   47.08    4.35
   3   5   0   50.81    5.20
   3   5   0   53.04    4.31
   3  -5   0   45.09    3.96
   3   5   0   46.73    3.86
   3  -5  -1   26.77    2.93
   3  -5  -1   31.49    3.05
   3   5  -1   27.58    3.27
   3   5  -1   31.26    3.95
   3   5  -1   36.95    3.45
   3   5  -1   36.60    3.05
   3  -5  -2  141.34    9.20
   3  -5  -2  121.41    9.15
   3   5  -2  140.81   10.54
   3   5  -2  152.50    9.71
   3   5  -2  156.21    9.15
   3  -5  -3   41.30    3.72
   3   5  -3   38.24    3.85
   3  -5  -4  219.54   13.04
   3   5  -4  193.65   13.15
   3   5  -5   12.60    2.07
   4  -5   6   -0.33    0.43
   4  -5   5    0.44    0.54
   4   5   4    3.69    1.12
   4   5   4    4.00    1.11
   4  -5   4    3.87    1.14
   4   5   3   -0.28    0.82
   4  -5   3    0.54    0.66
   4   5   3   -0.57    0.90
   4  -5   3    0.28    0.85
   4  -5   2    1.75    0.82
   4   5   2    2.33    1.08
   4  -5   2    1.39    0.77
   4   5   2    1.18    0.86
   4  -5   2    2.60    0.98
   4   5   2    2.20    0.84
   4  -5   1    1.33    0.84
   4   5   1    3.45    1.03
   4   5   1    2.69    1.11
   4  -5   1    1.41    0.85
   4   5   1    2.57    1.00
   4   5   0    0.47    0.76
   4  -5   0   -0.27    0.66
   4   5   0    1.02    1.03
   4   5   0    0.30    0.75
   4  -5   0   -0.29    0.66
   4   5   0    0.29    0.56
   4  -5  -1    4.57    1.17
   4  -5  -1    2.65    1.01
   4   5  -1    3.80    1.25
   4   5  -1    1.54    0.90
   4  -5  -1    3.46    1.16
   4   5  -1    0.59    0.69
   4   5  -1    2.80    0.98
   4  -5  -2    2.46    0.83
   4  -5  -2    1.64    0.86
   4   5  -2    2.75    1.27
   4   5  -2    0.93    0.85
   4  -5  -2    1.99    0.99
   4   5  -2    0.22    0.58
   4  -5  -3   -0.27    0.73
   4   5  -3   -0.33    0.81
   4  -5  -3   -0.27    0.53
   4   5  -4    6.43    1.48
   4  -5  -4    4.20    1.06
   4   5  -5    1.07    0.84
   4   5  -6   -0.21    0.49
   4   5  -7    0.98    0.48
   5   5   0    1.71    0.51
   5  -5   0    1.58    0.46
   5   5   0    1.85    0.55
   0  -6  11    0.81    0.51
   0   6  10    7.99    1.46
   0  -6  10   10.12    1.57
   0  -6   9   11.17    2.10
   0   6   9   15.67    2.12
   0  -6   8   36.70    3.76
   0   6   8   34.19    3.38
   0  -6   7   41.74    4.67
   0   6   7   32.05    4.46
   0  -6   7   44.73    4.04
   0   6   7   40.29    3.58
   0  -6   7   46.01    3.70
   0   6   6   26.91    3.56
   0   6   6   22.99    2.57
   0  -6   6   22.88    3.20
   0   6   6   25.89    2.47
   0  -6   6   28.33    2.57
   0   6   5   16.26    2.52
   0  -6   5   17.94    2.50
   0   6   5   13.03    1.56
   0  -6   5   15.06    1.70
   0   6   4  616.94   34.33
   0   6   4  587.88   32.89
   0  -6   4  613.70   34.03
   0   6   3  458.59   25.28
   0  -6   3  423.29   24.97
   0  -6   2  355.06   20.29
   0   6   0    6.77    1.06
   0  -6   0    6.09    1.00
   0  -6  -1 3576.58  191.32
   0   6  -1 3554.84  191.39
   0   6  -2  354.53   20.32
   0  -6  -2  367.72   20.50
   0   6  -3  422.80   24.24
   0  -6  -3  444.46   24.58
   0  -6  -4  613.43   34.61
   0  -6  -5   17.85    2.55
   0  -6  -6   30.08    3.66
   0  -6  -7   35.57    4.26
   0  -6 -10    9.03    1.44
   1  -6  11    4.16    0.79
   1  -6  11    1.14    0.54
  -1  -6  10   11.64    1.76
   1  -6  10   10.81    1.60
   1  -6   9    1.39    0.81
  -1  -6   9    2.10    1.14
   1   6   9    1.74    0.88
   1  -6   8    8.17    1.57
   1   6   8    9.59    1.73
  -1  -6   8   12.65    2.00
   1  -6   7    8.57    1.48
   1   6   7   11.59    1.85
   1  -6   6    6.02    1.14
   1   6   6    7.91    1.43
   1  -6   6    6.29    1.58
   1   6   6    5.51    1.24
   1   6   5  149.18   10.80
   1  -6   5  167.52    9.71
   1  -6   5  156.12   10.79
   1   6   5  155.21    9.83
  -1   6   4   62.32    5.13
   1   6   4   60.44    4.36
   1  -6   4   62.68    5.06
   1   6   4   57.70    5.03
   1   6   3  576.09   32.57
   1   6   3  543.37   33.18
   1  -6   3  613.21   33.27
  -1  -6   3  617.78   33.16
  -1   6   3  623.65   33.40
   1   6   2   20.90    2.24
   1  -6   2   25.83    2.35
  -1  -6   2   23.08    2.24
   1   6   1 1050.74   57.52
   1   6   0    4.04    0.80
  -1   6   0    1.74    0.62
   1   6   0    3.47    0.88
  -1  -6  -1 1070.94   57.93
  -1   6  -1 1087.05   58.01
   1   6  -1 1069.08   58.06
  -1   6  -1 1044.18   58.05
  -1   6  -1 1051.34   58.23
   1   6  -1 1073.73   58.29
   1  -6  -1 1057.46   57.94
  -1   6  -2   27.64    2.46
  -1   6  -2   23.65    2.42
  -1   6  -2   23.79    2.30
   1   6  -2   20.00    2.22
  -1  -6  -2   26.43    2.39
   1  -6  -2   22.48    2.23
  -1   6  -3  579.50   34.17
  -1   6  -3  610.93   34.22
  -1  -6  -3  600.13   33.98
   1  -6  -3  629.41   34.08
  -1   6  -3  623.21   34.27
  -1   6  -4   54.50    4.66
  -1   6  -4   54.42    4.68
  -1  -6  -4   60.36    4.60
   1  -6  -4   47.62    4.32
  -1   6  -5  139.42   10.24
  -1   6  -5  149.98   10.44
  -1  -6  -5  158.54   10.28
   1  -6  -5  154.92   10.26
  -1   6  -6    3.90    1.38
  -1   6  -6    6.14    1.68
  -1   6  -7    4.49    1.52
   1  -6  -9    3.23    0.89
   2  -6  10    6.00    1.10
   2  -6   9    7.48    1.46
   2  -6   8    8.58    1.68
   2  -6   7    8.38    1.70
   2  -6   7    6.66    1.48
   2  -6   7    6.06    1.36
   2  -6   6    2.18    0.95
   2   6   6    5.54    1.35
   2  -6   6    2.85    1.01
   2   6   5    0.78    0.72
   2  -6   5   -0.28    0.73
   2  -6   5    0.30    0.58
   2   6   4   35.24    3.08
   2  -6   4   28.98    2.96
   2  -6   4   29.00    3.09
   2   6   2   37.73    3.11
   2   6   2   46.09    4.25
   2   6   1    5.06    0.94
   2   6   1    5.06    1.40
   2   6   0  471.69   24.62
   2   6   0  380.84   25.49
   2   6  -1    4.33    1.21
   2   6  -1    3.13    0.76
  -2   6  -2   44.11    4.05
   2   6  -2   37.39    3.10
   2   6  -2   44.85    4.19
  -2   6  -3    4.32    1.27
  -2   6  -4   38.29    3.99
  -2   6  -4   27.10    3.53
  -2   6  -5    0.47    0.91
  -2   6  -5    1.42    1.24
  -2   6  -6    4.64    1.62
  -2   6  -6    2.61    1.21
  -2   6  -6    2.52    1.33
   3  -6   9   -0.28    0.36
   3  -6   8   -0.19    0.47
   3  -6   8   -0.21    0.64
   3  -6   7    4.12    1.20
   3  -6   7    1.70    0.85
   3  -6   7    1.80    0.81
   3  -6   6    7.57    1.62
   3  -6   6    5.84    1.46
   3  -6   6    6.81    1.41
   3  -6   5   49.81    4.26
   3   6   5   49.57    4.42
   3  -6   5   42.10    4.25
   3  -6   5   49.94    4.56
   3   6   4    2.14    0.97
   3  -6   4    3.82    1.25
   3  -6   4    4.35    1.25
   3  -6   4    3.20    1.00
   3   6   3  107.49    8.27
   3  -6   3  119.58    8.48
   3   6   2   13.73    1.79
   3   6   2   11.90    2.35
   3  -6   2   13.54    2.03
   3  -6   2   14.61    1.97
   3  -6   1  129.10    9.33
   3  -6   1  139.85    9.56
   3   6   1  134.08   10.69
   3   6   1  159.85   10.04
   3  -6   1  154.24    9.69
   3   6   1  159.65    9.41
   3  -6   0   40.80    3.81
   3   6   0   41.23    4.10
   3   6   0   48.26    5.08
   3  -6   0   46.27    4.04
   3   6   0   50.61    3.88
   3  -6  -1  140.46    9.79
   3   6  -1  158.30   10.37
   3   6  -1  134.17   10.93
   3  -6  -1  143.64    9.77
   3  -6  -1  153.60   10.00
   3   6  -2   12.03    1.65
   3  -6  -2   10.66    1.70
   3  -6  -2   11.69    1.81
   3  -6  -3  110.10    7.69
   3  -6  -4    3.53    1.10
   4  -6   6    0.32    0.41
   4  -6   5    6.83    1.30
   4   6   4    0.24    0.60
   4  -6   4    0.76    0.63
   4   6   3   20.47    2.51
   4  -6   3   21.51    2.62
   4  -6   2    1.99    0.90
   4   6   2    4.55    1.07
   4   6   2    1.66    0.87
   4  -6   2    1.40    0.78
   4   6   1   42.60    3.57
   4  -6   1   37.66    3.59
   4  -6   0   10.90    1.74
   4   6   0    9.07    1.92
   4   6   0    8.96    1.52
   4  -6  -1   39.53    3.70
   4  -6  -1   41.90    3.78
   4   6  -1   44.39    4.16
   4   6  -1   42.89    3.64
   4   6  -2    2.84    0.90
   4  -6  -2    2.42    0.90
   4  -6  -2    1.89    0.89
   4   6  -2    1.29    0.85
   4  -6  -3   28.04    2.85
   4   6  -3   22.54    2.80
   4   6  -4    2.25    0.95
   4   6  -5   10.36    1.62
   4   6  -6   -0.19    0.46
   0  -7  11    0.30    0.41
   0  -7  10   -0.66    0.54
   0   7  10    1.00    0.72
   0  -7   9    0.52    0.71
   0  -7   9    0.33    0.81
   0   7   9   -0.28    0.69
   0   7   8    0.27    0.68
   0  -7   8    0.34    0.72
   0   7   7   -1.16    1.13
   0  -7   7    0.48    0.66
   0  -7   7   -0.50    0.87
   0   7   7   -0.84    0.95
   0   7   7    0.24    0.60
   0  -7   6    0.42    0.69
   0   7   6    0.51    1.00
   0  -7   6    0.45    0.78
   0   7   6    0.25    0.71
   0   7   6   -0.21    0.54
   0   7   5    0.43    0.98
   0  -7   5    0.37    0.65
   0   7   5    0.34    0.49
   0  -7   5    0.35    0.55
   0   7   4   -0.34    0.66
   0  -7   4   -0.30    0.58
   0   7   4   -0.14    0.42
   0  -7   3   -0.25    0.64
   0  -7   2    3.77    0.96
   0  -7   0    0.18    0.41
   0   7   0    0.57    0.50
   0  -7  -1    0.19    0.47
   0   7  -1    0.21    0.48
   0  -7  -2    3.31    0.90
   0   7  -2   -0.18    0.45
   0  -7  -3    0.92    0.70
   0  -7  -4   -0.28    0.55
   0  -7  -5    0.36    0.77
   0  -7  -6    0.44    0.86
   0  -7  -7    1.02    0.89
   0  -7  -9   -0.25    0.53
   0  -7 -10    0.22    0.50
   1  -7  11    2.28    0.62
   1  -7  11    1.73    0.58
   1  -7  10    5.06    1.10
  -1  -7  10    7.95    1.40
   1  -7   9    4.36    1.24
  -1  -7   9    6.60    1.48
   1   7   8   63.41    5.02
   1  -7   8   52.96    4.62
   1  -7   8   50.73    4.61
   1  -7   7   11.83    1.91
   1   7   7   14.41    2.14
   1  -7   7   15.48    1.95
   1  -7   6  188.43   13.33
   1   7   6  199.85   12.32
   1  -7   6  196.72   12.19
   1   7   6  200.51   12.34
   1  -7   6  198.99   12.03
   1   7   5    6.93    1.72
   1  -7   5    4.67    0.99
   1  -7   5    4.60    1.36
   1   7   5    5.73    1.21
   1   7   4  315.90   18.87
  -1   7   4  301.35   18.80
   1   7   4  303.78   17.86
   1  -7   4  319.27   18.73
   1   7   3   70.05    5.37
  -1   7   3   61.97    5.21
   1  -7   3   66.48    5.19
  -1  -7   3   76.44    5.32
   1   7   2  301.12   17.45
   1  -7   2  294.23   17.30
  -1  -7   2  291.30   17.29
   1   7   1   14.90    1.98
   1   7   0  236.15   15.29
   1   7   0  259.23   15.73
   1   7  -1   14.54    1.80
  -1   7  -1   14.74    1.82
  -1   7  -1   14.91    1.91
   1   7  -1   15.55    1.98
   1  -7  -1   16.93    1.82
  -1  -7  -1   11.58    1.59
  -1   7  -2  302.65   17.07
  -1   7  -2  291.42   16.91
  -1   7  -2  280.92   17.02
   1   7  -2  294.03   17.08
   1   7  -2  321.98   17.18
  -1  -7  -2  261.63   16.71
   1  -7  -2  273.29   16.81
  -1   7  -3   74.35    5.50
  -1   7  -3   64.25    5.29
  -1  -7  -3   71.57    5.31
   1  -7  -3   72.58    5.34
  -1   7  -4  328.32   19.53
  -1   7  -4  316.21   19.42
  -1   7  -4  341.05   19.61
  -1  -7  -4  318.59   19.20
   1  -7  -4  313.47   19.21
   1  -7  -5    3.81    1.22
  -1   7  -5    3.09    1.13
  -1   7  -5    3.12    1.24
  -1   7  -5    7.05    1.65
  -1   7  -6  201.57   13.81
  -1   7  -6  205.55   13.77
   1  -7  -8   69.96    5.04
  -1  -7  -8   59.36    4.83
   1  -7  -9    6.81    1.30
   2  -7  10    5.09    0.98
   2  -7   9   21.91    2.45
   2  -7   8   27.35    2.82
   2  -7   8   25.02    2.92
   2  -7   8   29.07    3.07
   2  -7   7   21.87    2.53
   2  -7   7   21.69    2.70
   2  -7   7   24.79    2.92
   2  -7   7   21.73    2.53
   2   7   6  109.44    8.14
   2  -7   6  134.43    8.44
   2  -7   6  109.89    8.31
   2  -7   5    1.25    0.82
   2   7   5    0.55    0.80
   2  -7   5    0.55    0.64
   2   7   4  280.53   15.88
   2  -7   4  253.39   15.67
   2  -7   4  257.06   16.02
   2   7   2  366.23   21.27
   2   7   2  397.91   22.81
   2   7   1  360.02   18.92
   2   7   1  278.65   17.10
   2   7   0  397.91   25.76
   2   7   0  462.93   24.74
  -2   7  -1  403.51   20.05
   2   7  -1  345.43   19.95
  -2   7  -2  417.94   23.12
   2   7  -2  392.27   23.04
   2   7  -2  367.45   21.70
  -2   7  -3    0.76    0.81
  -2   7  -4  268.76   17.28
  -2   7  -5    0.97    0.94
  -2   7  -5    0.97    1.12
   3  -7   9    0.12    0.34
   3  -7   8   -0.39    0.61
   3  -7   8    0.18    0.41
   3  -7   8    0.18    0.55
   3  -7   7    0.50    0.69
   3  -7   7   -0.24    0.71
   3  -7   6    5.57    1.38
   3  -7   6    6.17    1.33
   3  -7   6    5.25    1.40
   3  -7   5   23.43    2.70
   3  -7   5   16.72    2.50
   3  -7   5   18.65    2.40
   3  -7   4   26.72    2.95
   3  -7   4   33.98    3.34
   3  -7   4   24.35    3.13
   3  -7   3   31.81    3.25
   3  -7   3   31.10    3.40
   3  -7   2   78.97    5.79
   3   7   2   69.32    6.81
   3  -7   2   72.18    5.87
   3   7   2   74.54    5.53
   3  -7   2   89.50    6.11
   3   7   1    5.08    1.12
   3  -7   1    3.43    1.11
   3  -7   1    5.06    1.23
   3   7   1    4.64    1.57
   3  -7   1    5.64    1.26
   3  -7   0  128.45    8.48
   3   7   0  115.80    9.61
   3   7   0  129.48    8.23
   3  -7   0  120.69    8.54
   3   7  -1    5.30    1.22
   3  -7  -1    5.40    1.29
   3  -7  -1    7.17    1.38
   3  -7  -1    4.59    1.21
   3   7  -1    6.14    1.80
   3  -7  -2   76.66    5.91
   3  -7  -2   70.91    5.95
   3   7  -2   86.42    5.81
   3  -7  -2   91.34    6.28
   3  -7  -3   27.83    3.05
   3  -7  -4   25.60    2.89
   4  -7   6    0.88    0.50
   4  -7   5    2.81    0.92
   4   7   4    0.45    0.70
   4  -7   4    0.24    0.63
   4   7   3    6.19    1.32
   4  -7   3    3.91    1.12
   4   7   2    1.93    0.77
   4  -7   2    2.18    0.90
   4   7   2    1.04    0.72
   4  -7   2    2.90    1.00
   4   7   1    0.44    0.64
   4  -7   1    0.52    0.67
   4   7   0    3.19    0.98
   4  -7   0    2.40    0.99
   4   7  -1    0.90    0.68
   4  -7  -1    1.03    0.75
   4  -7  -1    2.09    0.91
   4   7  -1    0.31    0.75
   4   7  -2    1.73    0.76
   4  -7  -2    2.17    0.85
   4  -7  -2    2.13    0.99
   4   7  -2    1.80    0.98
   4  -7  -3    3.34    1.02
   4   7  -3    3.97    1.12
   4  -7  -4   -0.23    0.56
   4   7  -4    0.26    0.67
   4   7  -5    2.35    0.78
   4   7  -6    0.80    0.50
   0  -8  11    1.18    0.51
   0  -8  10    4.32    1.04
   0  -8   9    2.76    0.97
   0  -8   9    5.01    1.26
   0   8   9    3.32    1.01
   0  -8   8   26.23    2.84
   0  -8   8   30.60    2.98
   0   8   8   26.46    2.90
   0  -8   7  114.05    9.02
   0   8   7   96.44    9.01
   0   8   7  111.07    7.75
   0  -8   7  107.84    7.45
   0   8   7  109.61    7.47
   0   8   6    8.71    2.19
   0   8   6    4.40    1.05
   0  -8   6    5.26    1.58
   0   8   6    5.25    1.24
   0  -8   6    5.36    1.17
   0   8   5  481.36   28.83
   0   8   5  477.92   26.90
   0  -8   5  482.22   28.44
   0   8   4  288.24   17.83
   0  -8   4  292.92   17.52
   0   8   4  280.53   16.28
   0   8   3 1064.68   57.50
   0  -8   3 1061.29   57.52
   0  -8   3 1049.48   58.59
   0  -8   2  276.27   16.54
   0   8   0  169.87   11.30
   0  -8   0  203.41   11.47
   0   8  -1 1139.48   62.59
   0  -8  -1 1143.37   62.49
   0  -8  -2  286.07   17.20
   0   8  -2  295.78   17.35
   0  -8  -3 1036.99   56.06
   0  -8  -3 1028.83   57.04
   0  -8  -4  271.90   15.76
   0  -8  -4  283.40   16.91
   0  -8  -5  509.75   29.94
   0  -8  -6    3.27    1.36
   0  -8  -7  121.33    9.70
   0  -8  -8   31.34    3.13
   0  -8  -9    3.21    0.93
   0  -8 -10    6.01    1.11
   1  -8  11    2.92    0.64
   1  -8  11    3.67    0.73
   1  -8  10    9.50    1.43
   1  -8  10    9.29    1.50
   1  -8   9   10.02    1.66
   1  -8   8   11.60    1.84
   1  -8   8    8.02    1.61
   1  -8   7   71.98    5.46
   1   8   7   72.56    5.57
   1  -8   7   63.48    5.07
   1  -8   6    0.88    0.61
   1  -8   6    1.26    0.76
   1   8   6    0.54    0.75
   1   8   6    0.54    0.91
   1   8   5  434.42   27.08
   1   8   5  450.78   25.81
   1   8   5  453.90   25.77
   1  -8   5  477.54   27.10
   1  -8   5  466.73   25.54
   1  -8   5  444.55   25.65
   1  -8   5  436.46   25.66
  -1   8   4   23.96    2.96
   1   8   4   17.44    2.64
   1  -8   4   17.83    2.51
   1   8   3  866.38   45.96
  -1   8   3  801.38   45.80
   1  -8   3  790.00   45.52
   1  -8   2    1.80    0.75
  -1  -8   2    1.04    0.68
   1   8   2    2.25    0.78
   1   8   1  710.30   39.63
   1   8   1  760.48   40.90
   1   8   0   86.33    6.16
  -1   8   0   97.67    6.45
   1   8   0   79.09    6.47
   1   8   0   87.85    5.63
   1   8  -1  727.23   41.01
  -1   8  -1  772.71   41.12
   1   8  -1  711.66   40.28
   1   8  -1  750.27   41.55
  -1  -8  -1  740.66   40.87
   1  -8  -1  745.71   40.87
  -1  -8  -2    0.96    0.59
   1  -8  -2    1.45    0.66
  -1   8  -2    0.27    0.67
   1   8  -2    0.55    0.54
  -1   8  -2    0.80    0.57
   1   8  -2    1.13    0.74
  -1   8  -3  819.23   47.53
  -1  -8  -3  875.85   47.52
   1  -8  -3  863.20   47.54
  -1   8  -4   18.75    2.61
  -1   8  -4   21.74    2.78
  -1  -8  -4   20.70    2.62
   1  -8  -4   22.34    2.70
  -1   8  -5  469.01   26.59
   1  -8  -5  435.08   24.83
   1  -8  -5  435.01   26.18
  -1  -8  -6    1.63    0.71
   1  -8  -6    0.21    0.59
   1  -8  -7   73.65    5.45
  -1  -8  -7   75.64    5.46
   1  -8  -8   13.46    1.87
  -1  -8  -8   12.94    1.78
   2  -8  10    3.04    0.74
   2  -8   9   -0.19    0.50
   2  -8   9   -0.22    0.58
   2  -8   8    2.46    0.92
   2  -8   8    3.58    1.08
   2  -8   8    3.44    1.10
   2  -8   7    2.44    0.95
   2  -8   7    3.89    1.20
   2  -8   7    1.30    0.91
   2  -8   7    3.47    1.07
   2  -8   6    4.87    1.24
   2   8   6    2.83    1.18
   2  -8   6    4.00    1.22
   2  -8   6    4.74    1.36
   2  -8   5   13.69    1.97
   2   8   5   11.70    1.98
   2  -8   5   12.52    2.07
   2  -8   4    3.41    0.96
   2  -8   4    4.13    1.17
   2  -8   3   13.12    1.82
   2  -8   3   11.18    1.81
   2   8   2   45.43    4.75
   2   8   2   55.52    4.01
   2   8   1    8.81    1.81
   2   8   1    7.70    1.23
   2   8   0  205.22   14.76
   2   8   0  247.99   13.77
   2   8  -1    6.26    1.07
   2   8  -1    7.64    1.66
  -2   8  -2   50.76    4.58
   2   8  -2   40.72    4.28
   2   8  -2   40.56    3.34
  -2   8  -3    9.37    1.94
  -2   8  -4    3.18    1.26
  -2   8  -5   16.01    2.80
  -2   8  -5   19.10    3.04
   3  -8   8    0.35    0.59
   3  -8   8    0.17    0.39
   3  -8   8    0.17    0.51
   3  -8   7   25.79    2.70
   3  -8   7   28.89    2.83
   3  -8   7   24.50    2.64
   3  -8   6    7.80    1.62
   3  -8   6    6.04    1.32
   3   8   5   36.89    3.63
   3  -8   5   37.69    3.68
   3  -8   5   32.30    3.68
   3  -8   5   46.61    3.87
   3  -8   4   16.25    2.20
   3  -8   4   18.18    2.48
   3  -8   4   10.67    1.83
   3  -8   3   98.01    6.80
   3  -8   3   84.86    6.81
   3   8   2    4.29    1.06
   3  -8   2    3.79    1.15
   3  -8   2    3.53    1.05
   3  -8   2    3.79    1.09
   3  -8   1  208.42   13.24
   3  -8   1  212.31   13.19
   3   8   1  228.18   15.10
   3   8   1  219.68   13.03
   3  -8   1  202.61   13.34
   3  -8   0   32.91    3.37
   3   8   0   34.95    4.51
   3   8   0   36.78    3.26
   3  -8   0   34.97    3.54
   3  -8  -1  219.16   13.27
   3  -8  -1  195.63   13.09
   3   8  -1  187.64   14.42
   3   8  -1  237.39   13.06
   3  -8  -1  204.96   13.29
   3   8  -2    6.32    1.21
   3  -8  -2    2.58    1.02
   3  -8  -2    4.29    1.19
   3  -8  -2    3.82    1.16
   3  -8  -3   79.14    6.11
   3  -8  -4   14.93    2.16
   4  -8   6   -0.13    0.36
   4  -8   5   17.02    1.89
   4  -8   4    0.22    0.66
   4  -8   3   46.13    3.91
   4   8   2    0.85    0.67
   4  -8   2    0.24    0.77
   4  -8   2    1.44    0.69
   4   8   1   65.92    4.87
   4  -8   1   61.17    4.95
   4   8   0    2.25    0.86
   4  -8   0    2.10    0.95
   4  -8  -1   66.46    5.07
   4  -8  -1   60.63    4.98
   4   8  -1   65.61    4.93
   4   8  -2    1.50    0.70
   4  -8  -2    0.94    0.77
   4  -8  -2    1.83    0.91
   4  -8  -3   37.40    3.45
   4  -8  -4   -0.22    0.60
   0  -9  11    0.11    0.27
   0  -9  11    0.24    0.31
   0  -9  10   -0.19    0.54
   0  -9   9   -0.24    0.55
   0   9   9    1.34    0.81
   0  -9   8    0.26    0.68
   0  -9   8   -0.26    0.96
   0   9   8   -0.28    0.65
   0   9   7    0.27    0.66
   0  -9   7    0.26    0.55
   0  -9   7   -0.51    0.63
   0   9   7    0.31    0.80
   0   9   6   -0.58    1.01
   0  -9   6   -0.51    0.88
   0   9   6   -0.28    0.69
   0   9   6   -0.24    0.58
   0  -9   6    0.47    0.58
   0   9   5    0.50    0.97
   0  -9   5   -0.43    0.84
   0   9   5   -0.47    0.85
   0   9   5    0.20    0.53
   0   9   4   -0.42    0.73
   0  -9   4   -0.36    0.70
   0   9   4   -0.34    0.49
   0  -9   3   -0.31    0.48
   0  -9   3   -0.32    0.95
   0   9   3   -0.15    0.39
   0  -9   2    0.28    0.52
   0  -9   2   -0.30    0.77
   0  -9   1   -0.13    0.31
   0   9   0   -0.25    0.38
   0  -9  -1   -0.25    0.58
   0  -9  -1    0.12    0.36
   0   9  -1    0.55    0.76
   0  -9  -2   -0.55    0.72
   0  -9  -2   -0.13    0.43
   0   9  -2   -0.30    0.59
   0  -9  -3    0.30    0.52
   0  -9  -3   -0.14    0.49
   0  -9  -4    0.16    0.37
   0  -9  -4    0.34    0.67
   0  -9  -5   -0.41    0.88
   0  -9  -5   -0.39    0.57
   0  -9  -6   -0.49    0.86
   0  -9  -6    0.93    0.73
   0  -9  -7   -0.55    0.83
   0  -9  -7    0.26    0.68
   0  -9  -8   -0.52    0.79
   0  -9  -9    0.24    0.59
   0  -9 -10   -0.19    0.45
   1  -9  10    0.55    0.52
   1  -9  10    0.19    0.50
   1  -9   9    5.25    1.25
   1  -9   9    6.59    1.34
   1  -9   8   12.78    1.96
   1  -9   8   10.24    1.83
   1  -9   7   16.39    2.24
   1  -9   7   15.43    2.06
   1   9   7   19.67    2.53
   1  -9   6   13.92    1.90
   1  -9   6   12.83    1.96
   1   9   6   14.18    2.14
   1  -9   6   20.28    2.38
   1  -9   5   31.64    2.95
   1   9   5   31.02    3.02
   1  -9   5   22.66    3.28
   1  -9   5   26.35    2.63
   1  -9   5   29.24    2.92
   1   9   4   50.78    4.98
   1  -9   4   50.08    4.72
   1   9   3   42.95    4.28
  -1   9   3   44.59    4.26
   1  -9   3   39.02    3.92
   1   9   2  570.44   34.18
   1  -9   2  596.46   34.02
   1   9   2  610.95   33.02
   1   9   1   69.75    4.79
   1   9   1   69.02    5.79
   1   9   0 1649.19   88.54
   1   9   0 1645.96   89.18
  -1   9   0 1660.50   89.30
   1   9   0 1572.19   89.88
   1   9  -1   64.54    5.23
  -1   9  -1   66.58    5.28
  -1  -9  -1   66.42    5.11
   1  -9  -1   74.80    5.29
   1   9  -1   65.14    5.73
   1   9  -1   70.68    4.78
  -1  -9  -2  597.99   33.93
   1   9  -2  607.95   33.13
   1   9  -2  633.67   34.32
  -1   9  -2  570.43   34.05
  -1   9  -2  611.99   34.17
   1   9  -2  563.60   34.30
   1  -9  -2  602.90   33.96
  -1   9  -3   45.48    4.13
   1   9  -3   40.90    4.08
  -1   9  -3   40.32    4.04
  -1  -9  -3   41.20    3.93
   1  -9  -3   40.12    3.93
  -1   9  -4   43.42    4.39
   1  -9  -4   48.11    4.47
  -1  -9  -5   25.24    2.42
   1  -9  -5   26.09    2.44
  -1   9  -5   19.22    2.97
  -1  -9  -6   15.70    1.88
   1  -9  -6   12.98    1.76
   1  -9  -7   14.20    1.90
  -1  -9  -7   17.15    2.05
  -1  -9  -8   12.85    1.79
   1  -9  -8   11.72    1.73
   2  -9  10    1.35    0.49
   2  -9   9    7.80    1.30
   2  -9   9    7.51    1.29
   2  -9   8   -0.24    0.63
   2  -9   8    0.27    0.72
   2  -9   8    0.78    0.60
   2  -9   8   -0.23    0.65
   2  -9   7   14.66    2.12
   2  -9   7   13.31    2.19
   2  -9   6   54.77    4.61
   2   9   6   64.14    5.12
   2  -9   6   55.89    4.74
   2  -9   6   49.77    4.77
   2  -9   5   51.47    4.28
   2   9   5   46.61    4.38
   2  -9   5   53.05    4.35
   2  -9   5   44.35    4.32
   2  -9   4  453.53   25.30
   2  -9   4  425.02   25.53
   2  -9   3   69.11    5.29
   2  -9   3   67.78    5.31
   2  -9   2  534.33   29.68
   2   9   2  535.53   31.07
   2   9   2  589.64   29.59
   2   9   1   70.94    4.86
   2   9   1   56.71    5.70
   2   9   0  324.75   20.14
   2   9   0  320.55   18.59
   2   9  -1   68.13    6.06
   2   9  -1   68.18    4.91
  -2   9  -2  549.75   29.76
   2   9  -2  509.36   29.64
   2   9  -2  472.06   27.89
  -2   9  -3   57.01    5.48
  -2   9  -4  432.33   26.44
  -2   9  -5   61.89    6.16
   3  -9   8   26.16    2.34
   3  -9   8   26.83    2.34
   3  -9   8   26.37    2.35
   3  -9   7    7.32    1.25
   3  -9   7    5.61    1.18
   3  -9   7    5.36    1.16
   3  -9   6   26.18    2.67
   3  -9   6   21.75    2.47
   3  -9   6   18.01    2.41
   3   9   5    4.63    1.22
   3  -9   5    7.92    1.54
   3  -9   5    8.96    1.72
   3  -9   5    4.94    1.23
   3   9   4    5.87    1.42
   3  -9   4   10.28    1.71
   3  -9   4    6.90    1.45
   3  -9   3   23.14    2.66
   3  -9   3   23.35    2.79
   3  -9   2   77.30    6.42
   3   9   2  100.45    6.49
   3  -9   2   92.49    6.82
   3  -9   1   54.52    4.73
   3  -9   1   48.32    4.37
   3  -9   1   51.72    4.53
   3   9   1   56.62    4.38
   3  -9   0  208.01   13.81
   3  -9   0  251.98   14.08
   3   9   0  191.28   13.40
   3   9   0  238.34   13.64
   3  -9  -1   54.85    4.80
   3   9  -1   59.95    4.54
   3  -9  -1   48.31    4.48
   3  -9  -2   86.45    6.29
   3  -9  -2   72.63    6.22
   3  -9  -2   77.98    6.22
   3  -9  -3   20.97    2.64
   3  -9  -4    9.46    1.67
   3  -9  -5    5.69    1.33
   4  -9   6    1.42    0.47
   4  -9   5   -0.16    0.38
   4  -9   4    5.53    1.05
   4  -9   3    0.42    0.51
   4  -9   2    0.22    0.65
   4   9   2    0.41    0.62
   4  -9   2    0.42    0.61
   4   9   1    0.65    0.68
   4  -9   1    0.74    0.75
   4   9   0    8.66    1.41
   4  -9   0    3.85    1.06
   4   9  -1   -0.44    0.69
   4  -9  -1   -0.25    0.62
   4  -9  -1    0.50    0.61
   4   9  -2    0.42    0.60
   4  -9  -2    0.23    0.59
   4  -9  -2   -1.01    0.66
   4  -9  -3   -0.24    0.62
   4  -9  -4    5.32    1.13
   0 -10  10   27.02    2.44
   0 -10   9   35.78    3.25
   0 -10   8  111.56    8.16
   0  10   8  133.06    8.59
   0 -10   8  128.17    8.37
   0 -10   7   88.29    6.61
   0  10   7   89.15    6.97
   0 -10   7   83.96    6.62
   0  10   6  124.10    7.87
   0  10   6  111.64    9.65
   0  10   6  106.33    7.86
   0 -10   6  110.04    7.67
   0 -10   6  110.07    9.32
   0  10   5  148.38    8.99
   0  10   5  117.52   10.34
   0  10   5  138.44    9.10
   0 -10   5  136.87   10.26
   0  10   4   76.92    6.91
   0  10   4   83.77    5.60
   0 -10   4   78.39    6.65
   0 -10   3  264.05   15.35
   0 -10   3  266.57   16.60
   0 -10   2  368.10   20.81
   0 -10   2  374.26   22.05
   0  10   2  366.63   20.72
   0 -10   1  837.87   45.74
   0 -10   0 1327.63   71.88
   0  10   0 1336.02   73.03
   0 -10  -1  860.75   46.13
   0  10  -1  795.79   47.21
   0 -10  -1  866.03   47.25
   0 -10  -2  355.90   20.13
   0  10  -2  346.26   21.44
   0  10  -2  362.27   20.14
   0 -10  -2  360.53   21.27
   0 -10  -3  253.56   15.19
   0  10  -3  288.43   16.80
   0 -10  -3  267.07   16.46
   0 -10  -4   78.61    5.48
   0 -10  -4   86.49    6.74
   0 -10  -5  158.76    9.78
   0 -10  -5  147.73   11.01
   0 -10  -6  118.95    7.96
   0 -10  -6  117.24    9.46
   0 -10  -7   90.17    6.53
   0 -10  -8  137.30    9.06
   0 -10  -9   38.12    3.39
   1 -10  10    2.76    0.72
   1 -10  10    2.32    0.69
   1 -10   9    5.83    1.25
   1 -10   9    4.93    1.21
   1 -10   9    5.98    1.27
   1 -10   8   12.06    1.83
   1 -10   8    9.62    1.77
   1 -10   7   12.13    1.96
   1 -10   7   12.32    1.83
   1  10   7   13.61    2.05
  -1  10   7   10.93    1.91
   1 -10   6    8.07    1.56
   1  10   6    5.89    1.56
   1 -10   6    8.08    1.48
   1 -10   5    9.91    1.72
   1 -10   5   17.38    2.82
   1  10   5   16.87    2.17
   1 -10   5   17.44    2.19
   1 -10   5   14.51    1.86
   1  10   4    8.37    2.00
   1 -10   4    4.47    1.12
   1 -10   4    8.14    1.76
   1 -10   4    3.91    1.08
   1  10   3   86.40    7.02
  -1  10   3   84.87    6.99
   1 -10   3   81.67    6.64
   1  10   2   62.76    5.65
   1 -10   2   75.16    5.70
   1  10   2   59.79    4.56
   1  10   1  203.29   11.96
   1  10   1  189.31   13.27
   1  10   0  138.44    8.86
  -1  10   0  136.92    8.91
   1  10   0  115.06    9.28
   1  10   0  120.04    8.05
   1  10  -1  191.90   12.97
  -1  10  -1  227.93   13.33
   1  10  -1  199.12   13.78
   1  10  -1  196.75   12.33
  -1 -10  -1  210.14   12.97
   1 -10  -1  221.87   13.06
   1  10  -2   64.92    4.51
   1  10  -2   61.50    5.30
  -1  10  -2   66.20    5.39
   1  10  -2   50.28    5.22
  -1 -10  -2   68.97    5.23
   1 -10  -2   52.60    4.90
  -1  10  -3   85.97    6.85
  -1  10  -3   86.50    7.06
  -1 -10  -3   90.32    6.91
   1 -10  -3   90.31    6.91
   1 -10  -4    6.25    1.63
  -1  10  -4    7.65    1.75
  -1  10  -4    7.78    1.95
   1 -10  -4    5.86    1.08
   1 -10  -5   19.06    2.03
  -1 -10  -5   12.35    1.74
  -1  10  -5   18.12    2.80
  -1 -10  -6    6.77    1.31
   1 -10  -6   11.58    1.62
  -1 -10  -7   15.56    1.96
   1 -10  -7   14.23    1.91
   1 -10  -8    8.47    1.46
   2 -10   9   -0.36    0.52
   2 -10   9    0.18    0.45
   2 -10   8    0.24    0.63
   2 -10   8    0.26    0.59
   2 -10   8   -0.66    0.63
   2 -10   7    1.80    0.95
   2 -10   7    2.14    0.94
   2  10   7    2.20    0.99
   2 -10   7    3.60    1.14
   2 -10   6   12.69    1.93
   2 -10   6   14.03    2.08
   2  10   6   10.51    1.97
   2 -10   6   14.96    2.23
   2 -10   5   18.32    2.41
   2  10   5   23.17    2.85
   2 -10   5   19.49    2.57
   2 -10   4   19.99    2.52
   2 -10   3    5.77    1.40
   2 -10   3    8.13    1.47
   2  10   2    3.51    0.95
   2  10   2    2.20    0.80
   2 -10   2    3.04    1.02
   2 -10   2    5.42    1.17
   2  10   2    1.89    0.93
   2 -10   1   20.77    2.37
   2  10   1   20.42    3.01
   2 -10   1   15.67    2.05
   2  10   1   15.20    1.99
   2  10   1   17.95    2.01
   2 -10   0   42.79    3.88
   2  10   0   44.18    3.76
   2 -10   0   45.18    3.85
   2  10   0   43.27    4.82
   2  10   0   51.51    3.84
   2 -10  -1   19.90    2.35
   2 -10  -1   18.31    2.22
   2  10  -1   20.68    3.13
   2  10  -1   16.54    2.08
   2  10  -1   21.99    2.24
   2  10  -2    4.13    0.98
   2 -10  -2    1.94    0.85
   2  10  -2    1.41    0.92
   2  10  -2    3.07    0.88
  -2  10  -3    3.77    1.31
  -2  10  -4   13.32    2.66
   3 -10   8    0.53    0.38
   3 -10   8   -0.14    0.41
   3 -10   7    4.50    0.99
   3 -10   7    2.81    0.85
   3 -10   7    1.98    0.77
   3  10   6    4.20    1.22
   3 -10   6    6.65    1.26
   3 -10   6    1.79    0.91
   3 -10   6    4.34    1.09
   3  10   5   12.13    1.94
   3 -10   5   13.83    1.94
   3 -10   5   14.70    2.06
   3 -10   5   11.46    1.81
   3  10   4   12.61    2.08
   3 -10   4   19.19    2.26
   3 -10   4   14.90    2.17
   3 -10   4   11.79    1.91
   3 -10   3   14.00    2.09
   3  10   2    0.50    0.65
   3 -10   2    1.17    0.88
   3 -10   2    0.32    0.73
   3 -10   2   -0.29    0.71
   3  10   1    8.26    1.47
   3 -10   1    4.32    1.24
   3 -10   1    5.29    1.44
   3 -10   1    5.78    1.29
   3  10   1    5.66    1.34
   3  10   0   17.81    2.20
   3 -10   0   11.02    1.99
   3 -10   0   17.53    2.46
   3  10   0   16.26    2.19
   3  10  -1    6.96    1.33
   3 -10  -1    5.59    1.35
   3 -10  -1    3.99    1.22
   3  10  -1    3.15    1.17
   3  10  -2    0.75    0.72
   3 -10  -2    0.88    0.76
   3 -10  -2    0.31    1.02
   3 -10  -3   15.00    2.28
   3 -10  -4   14.45    2.14
   3 -10  -5   14.02    1.95
   4 -10   5    8.28    1.09
   4 -10   4   10.93    1.38
   4 -10   3   13.14    1.62
   4 -10   2   10.05    1.57
   4  10   2   14.51    1.76
   4  10   1   10.77    1.58
   4 -10   1   10.36    1.63
   4  10   0   15.35    1.89
   4 -10   0   13.26    1.88
   4 -10  -1   11.48    1.73
   4 -10  -1   11.78    1.78
   4  10  -2   13.65    1.70
   4 -10  -2   12.46    1.67
   4 -10  -2    9.78    1.64
   4 -10  -3   13.68    1.86
   4 -10  -4   12.57    1.62
   0 -11  10    0.62    0.47
   0 -11   8    0.26    0.74
   0 -11   7   -0.28    0.76
   0  11   7   -0.33    0.86
   0  11   6   -0.66    1.41
   0 -11   6   -0.57    1.21
   0  11   6    2.20    1.02
   0 -11   6    0.80    0.80
   0  11   5    1.18    1.02
   0 -11   5   -0.50    1.07
   0  11   5   -0.28    0.76
   0  11   4    0.51    0.99
   0 -11   4   -0.44    0.77
   0  11   4    0.72    0.86
   0 -11   3   -0.19    0.67
   0 -11   3   -0.80    1.20
   0 -11   2   -0.36    0.67
   0 -11   2   -0.75    0.86
   0  11   2   -0.17    0.52
   0 -11   1    0.16    0.40
   0 -11   0    0.30    0.45
   0  11   0   -0.33    0.81
   0 -11  -1   -0.32    0.63
   0 -11  -1    0.61    0.46
   0 -11  -2    0.16    0.53
   0  11  -2   -0.38    0.94
   0  11  -2    0.50    0.45
   0 -11  -3   -0.75    0.92
   0 -11  -3   -0.53    0.59
   0  11  -3   -0.41    0.87
   0 -11  -4   -0.42    0.63
   0 -11  -4    0.20    0.54
   0  11  -4    0.46    0.69
   0 -11  -5    0.97    1.03
   0 -11  -5   -1.14    0.60
   0  11  -5    0.53    0.92
   0 -11  -6   -1.11    1.37
   0 -11  -6    0.26    0.75
   0 -11  -7   -0.55    0.58
   0 -11  -8    0.52    0.67
   0 -11  -9   -0.22    0.50
   1 -11  10   -0.14    0.39
   1 -11   9    0.42    0.58
   1 -11   9    0.44    0.58
   1 -11   8    7.02    1.47
   1 -11   8    7.82    1.52
   1 -11   7   -0.28    0.68
   1 -11   7    0.77    0.80
   1  11   7    1.52    0.99
  -1  11   7    0.31    0.80
   1 -11   6   27.67    2.89
   1 -11   6   25.13    2.76
   1  11   6   18.78    2.65
   1 -11   6   24.74    2.87
   1 -11   5   82.53    5.90
   1  11   5   70.78    5.83
   1 -11   5   82.92    6.08
   1 -11   4   43.09    3.57
   1 -11   4   35.33    3.50
   1 -11   4   38.04    4.32
   1  11   3  296.95   18.78
   1 -11   3  288.26   18.32
   1  11   2   66.55    6.19
   1 -11   2   59.66    5.72
   1  11   2   75.55    5.09
   1  11   1  274.77   19.34
   1  11   1  326.53   18.05
  -1  11   0  100.62    7.46
   1  11   0   94.15    8.09
   1  11   0  100.45    6.76
   1  11  -1  298.74   18.99
  -1  11  -1  311.29   19.01
   1  11  -1  306.08   19.91
   1  11  -1  323.95   18.25
   1  11  -2   76.05    6.49
  -1  11  -2   71.71    6.32
   1  11  -2   87.15    7.05
   1  11  -2   75.80    5.54
   1 -11  -2   88.45    6.45
   1 -11  -3  317.20   18.68
  -1  11  -3  359.69   20.65
   1 -11  -3  322.59   20.09
  -1 -11  -4   42.78    3.32
   1 -11  -4   33.26    3.09
  -1  11  -4   39.20    4.34
  -1 -11  -5   72.18    5.49
   1 -11  -5   87.05    5.74
  -1 -11  -6   20.12    2.31
   1 -11  -6   18.84    2.25
  -1 -11  -7   -0.24    0.51
   1 -11  -7   -0.48    0.63
   1 -11  -8    8.17    1.38
   2 -11   9   -0.16    0.46
   2 -11   8    7.21    1.32
   2 -11   8    5.14    1.10
   2  11   7    6.02    1.54
   2 -11   7    6.42    1.39
   2  11   6   48.56    4.48
   2 -11   6   48.92    4.35
   2  11   5    0.66    0.90
   2 -11   5    0.30    0.79
   2 -11   4  143.37    9.32
   2 -11   4  125.63    8.95
   2 -11   3   17.76    2.37
   2 -11   2  132.14    8.88
   2 -11   2  140.76    8.87
   2  11   2  123.33   10.08
   2  11   2  139.69    8.73
   2  11   2  120.92    8.46
   2 -11   1  196.06   13.26
   2 -11   1  234.38   13.37
   2  11   1  201.08   14.85
   2  11   1  191.39   13.05
   2  11   1  254.10   13.39
   2 -11   0  112.30    7.94
   2 -11   0  126.58    7.92
   2  11   0  103.57    9.16
   2  11   0   98.52    7.63
   2  11   0  129.43    7.86
   2 -11  -1  210.71   13.63
   2 -11  -1  215.52   13.48
   2  11  -1  216.51   15.27
   2  11  -1  193.30   13.35
   2 -11  -2  129.88    9.00
   2 -11  -2  147.76    9.11
   2  11  -2  134.27   10.52
   2  11  -2  132.97    8.90
   2  11  -2  134.58    8.80
   3 -11   8    2.09    0.57
   3 -11   8    2.50    0.58
   3 -11   7    0.35    0.50
   3 -11   7   -0.35    0.53
   3  11   6    6.43    1.40
   3 -11   6    7.68    1.32
   3 -11   6    5.86    1.19
   3 -11   6    4.68    1.12
   3  11   5   12.36    1.92
   3 -11   5   13.06    1.92
   3 -11   5   12.37    1.83
   3  11   4   12.87    2.02
   3 -11   4   11.01    1.77
   3 -11   4   10.90    1.76
   3  11   3   24.39    2.90
   3 -11   2   38.29    3.75
   3 -11   2   32.51    3.52
   3  11   2   43.76    3.72
   3 -11   2   43.09    4.04
   3  11   1    0.54    0.71
   3 -11   1    0.96    0.73
   3 -11   1    1.03    0.89
   3 -11   1   -0.29    0.67
   3  11   1    0.30    0.69
   3 -11   0   70.97    6.11
   3 -11   0   82.97    6.25
   3  11   0   68.58    5.89
   3  11   0   86.96    6.09
   3  11  -1   -0.27    0.78
   3 -11  -1   -0.32    0.89
   3 -11  -1   -0.35    0.74
   3  11  -1    1.22    0.79
   3 -11  -2   38.71    3.79
   3  11  -2   46.13    3.82
   3 -11  -2   34.64    3.77
   3 -11  -3   21.45    2.75
   3 -11  -4   13.69    2.03
   3 -11  -5   12.27    1.80
   4 -11   5   -0.10    0.28
   4 -11   4    0.13    0.32
   4  11   2   -0.18    0.60
   4 -11   2   -0.19    0.52
   4  11   1    0.60    0.58
   4 -11   1    0.65    0.63
   4  11   0    0.41    0.62
   4 -11   0    0.23    0.59
   4  11  -1    1.21    0.68
   4 -11  -1    1.32    0.74
   4 -11  -1    0.43    0.59
   4  11  -2    0.19    0.51
   4 -11  -2    0.38    0.47
   4 -11  -2    0.22    0.60
   4 -11  -3    0.59    0.64
   4 -11  -4   -0.16    0.39
   0 -12  10    0.14    0.35
   0 -12   8    2.73    0.95
   0  12   7   16.28    2.53
   0 -12   7   20.78    2.50
   0  12   6  100.56    7.30
   0 -12   6   93.80    6.90
   0  12   5   61.24    6.71
   0  12   5   66.09    5.33
   0 -12   5   64.98    6.43
   0  12   4  392.66   25.17
   0  12   4  426.21   23.40
   0 -12   4  369.39   24.50
   0 -12   3  275.89   15.87
   0 -12   3  255.55   17.20
   0 -12   2  467.26   25.93
   0 -12   2  434.36   27.27
   0  12   2  463.05   25.84
   0 -12   1  878.22   48.18
   0  12   1  879.21   48.19
   0 -12   0  238.67   13.30
   0  12   0  219.97   14.50
   0  12   0  214.86   13.27
   0 -12  -1  914.10   48.87
   0  12  -1  845.18   50.29
   0  12  -1  910.14   48.95
   0 -12  -1  860.58   50.12
   0 -12  -2  431.34   25.80
   0  12  -2  464.44   27.53
   0  12  -2  480.04   25.96
   0 -12  -2  487.23   27.41
   0 -12  -3  280.21   16.56
   0  12  -3  292.72   18.31
   0 -12  -3  288.76   18.08
   0 -12  -4  458.14   25.02
   0  12  -4  408.91   26.64
   0 -12  -4  430.88   26.53
   0 -12  -5   68.00    5.35
   0  12  -5   80.74    7.25
   0 -12  -5   75.40    6.85
   0 -12  -6  102.72    7.24
   0 -12  -7   13.78    2.00
   0 -12  -8    3.49    0.96
   0 -12  -9    1.40    0.66
   1 -12  10    0.24    0.40
   1 -12   9    4.35    0.99
   1 -12   9    3.40    0.93
   1 -12   8    2.42    0.90
   1 -12   8    1.77    0.80
   1 -12   7   -0.25    0.67
   1 -12   7    0.81    0.74
   1  12   7    0.61    0.79
  -1  12   7    1.86    0.97
   1 -12   7    1.11    0.87
   1 -12   6   59.79    4.69
   1  12   6   52.12    4.67
  -1  12   6   51.91    4.70
   1 -12   6   52.72    4.44
   1 -12   6   53.01    4.70
   1 -12   5  124.50    7.73
   1 -12   5   93.87    7.49
   1 -12   4  169.56    9.91
   1 -12   4  132.16    9.72
   1 -12   4  153.02   11.14
   1 -12   3  198.81   12.14
   1 -12   3  183.40   13.06
   1 -12   2  153.31    9.56
   1  12   2  143.28   11.13
   1 -12   2  144.40   10.73
   1  12   2  162.79    9.81
   1 -12   1   33.13    2.84
   1  12   1   31.55    4.08
   1 -12   1   32.91    3.75
   1  12   1   31.08    3.02
   1  12   0  115.54    9.91
   1  12   0  138.45    8.65
  -1  12  -1   30.90    3.65
   1  12  -1   41.11    4.66
   1  12  -1   35.34    3.24
   1 -12  -2  170.67   10.05
  -1  12  -2  161.24   11.41
   1  12  -2  149.59   11.76
   1  12  -2  172.31   10.46
   1 -12  -2  156.68   11.14
   1 -12  -3  208.46   12.72
  -1  12  -3  227.65   14.62
  -1 -12  -4  140.23    9.28
   1 -12  -4  158.96    9.48
  -1 -12  -5  103.80    7.09
   1 -12  -5  106.24    7.13
  -1 -12  -6   56.14    4.35
   1 -12  -6   49.81    4.23
  -1 -12  -7   -0.94    0.71
   1 -12  -7   -0.24    0.62
   2 -12   9    0.14    0.31
   2 -12   8    1.04    0.60
   2 -12   8    1.50    0.67
   2  12   7    4.76    1.33
   2 -12   7    6.93    1.43
   2  12   6    3.15    1.23
   2 -12   6    1.98    0.96
   2  12   5   10.16    1.88
   2 -12   5    7.21    1.53
   2 -12   4   18.99    2.51
   2 -12   4   15.76    2.19
   2 -12   3   -0.27    0.66
   2 -12   3    0.30    0.64
   2  12   2    0.25    0.61
   2 -12   2   -0.29    0.80
   2 -12   2   -0.26    0.68
   2  12   2   -0.57    0.86
   2  12   2   -0.27    0.52
   2  12   1    5.76    1.33
   2 -12   1    8.34    1.51
   2 -12   1    9.44    1.71
   2  12   1    9.99    2.26
   2  12   1    7.17    1.42
   2 -12   0   13.14    1.88
   2 -12   0    9.60    1.83
   2  12   0   19.23    3.26
   2  12   0   18.11    2.19
   2  12   0   15.54    2.19
   2  12  -1    6.75    1.41
   2 -12  -1   11.39    1.74
   2 -12  -1    8.98    1.68
   2  12  -1    5.42    1.93
   2  12  -1    7.91    1.52
   2  12  -2   -0.25    0.71
   2 -12  -2    0.79    0.69
   2 -12  -2    0.29    0.95
   2  12  -2    1.17    1.13
   2  12  -2    0.27    0.58
   3 -12   7   -0.15    0.38
   3 -12   7   -0.15    0.48
   3  12   6    5.18    1.14
   3 -12   6    5.85    1.13
   3 -12   6    4.38    1.06
   3  12   5    0.79    0.76
   3 -12   5    0.92    0.72
   3 -12   5    0.46    0.67
   3  12   4   10.42    1.87
   3 -12   4   13.70    1.85
   3 -12   4    9.47    1.63
   3 -12   3    9.62    1.69
   3  12   3   11.13    1.87
   3 -12   2   35.12    3.67
   3 -12   2   31.20    3.46
   3 -12   2   38.69    3.59
   3  12   2   45.70    3.77
   3 -12   1   29.62    3.47
   3 -12   1   35.63    3.62
   3 -12   1   36.06    3.43
   3  12   1   33.40    3.48
   3  12   1   32.92    3.40
   3 -12   0   65.17    5.58
   3 -12   0   59.17    5.35
   3  12   0   64.69    5.37
   3  12   0   69.64    5.37
   3 -12  -1   29.65    3.37
   3 -12  -1   29.68    3.26
   3  12  -1   24.73    3.00
   3  12  -1   29.79    3.15
   3 -12  -2   42.16    4.04
   3 -12  -2   39.77    3.89
   3  12  -2   43.10    3.82
   3 -12  -3    8.03    1.69
   3 -12  -4    9.56    1.69
   3 -12  -5    0.23    0.60
   4 -12   2   21.33    2.08
   4  12   1   36.71    2.85
   4 -12   1   25.26    2.57
   4  12   0   29.51    2.74
   4 -12   0   30.94    2.82
   4 -12  -1   25.42    2.48
   4 -12  -1   21.76    2.37
   4 -12  -2   19.54    2.14
   4 -12  -2   22.48    2.12
   4 -12  -3    5.69    1.02
   4 -12  -4    7.56    1.05
   0 -13  10   -0.11    0.30
   0 -13   8   -0.23    0.58
   0 -13   7    0.27    0.67
   0  13   7   -0.33    0.85
   0  13   6    1.00    1.01
   0 -13   6   -0.28    0.65
   0  13   5   -0.67    1.16
   0 -13   5    0.57    0.86
   0  13   5    1.24    0.85
   0  13   4   -0.60    1.04
   0 -13   4   -0.52    1.10
   0  13   4    1.11    0.90
   0 -13   3    0.45    0.66
   0 -13   3    0.47    0.92
   0  13   3   -0.25    0.96
   0 -13   2   -0.64    0.65
   0 -13   2    0.45    0.96
   0  13   2   -0.21    0.48
   0  13   2   -0.24    0.75
   0 -13   1    0.20    0.53
   0  13   1    0.21    0.51
   0 -13   0   -0.19    0.53
   0  13   0    0.42    0.97
   0  13   0   -0.21    0.64
   0 -13  -1    0.58    0.53
   0  13  -1   -0.87    1.00
   0  13  -1   -0.21    0.67
   0 -13  -2   -0.42    0.89
   0 -13  -2    0.40    0.54
   0  13  -2   -0.46    0.98
   0  13  -2    0.21    0.48
   0 -13  -3   -0.89    1.22
   0 -13  -3   -1.04    0.89
   0  13  -3    0.49    0.74
   0 -13  -4   -0.49    0.73
   0 -13  -4   -0.23    0.56
   0  13  -4    0.54    0.81
   0 -13  -5   -0.55    0.82
   0 -13  -5    0.25    0.70
   0  13  -5   -0.60    1.04
   0 -13  -6    0.55    0.63
   0 -13  -7   -0.27    0.74
   0 -13  -8   -0.23    0.64
   0 -13  -9   -0.18    0.41
   1 -13   9   18.71    1.97
   1 -13   8    1.10    0.69
   1 -13   8    0.71    0.68
   1 -13   7   62.57    4.85
   1  13   7   59.47    4.97
  -1  13   7   55.23    4.92
   1 -13   7   53.83    4.57
   1 -13   7   65.61    4.93
   1 -13   6   15.80    2.14
   1  13   6   12.34    2.08
  -1  13   6   20.62    2.60
   1 -13   6   15.70    2.34
   1 -13   6   15.76    2.11
   1  13   5  154.67    9.69
   1 -13   5  152.51    9.69
   1 -13   4   65.54    5.34
   1 -13   3  178.10   11.32
   1 -13   3  175.17   12.48
   1 -13   2   41.90    3.37
   1 -13   2   27.45    3.14
   1  13   2   37.25    3.41
   1 -13   2   36.70    4.24
   1  13   2   40.39    4.68
   1 -13   2   45.78    3.67
   1 -13   1  171.11   10.45
   1 -13   1  163.12   10.60
   1  13   1  180.61   12.73
   1 -13   1  155.91   11.62
   1  13   1  178.93   10.87
   1 -13   0   21.15    2.49
   1  13   0   17.79    3.23
   1  13   0   20.91    2.49
   1 -13  -1  178.84   10.56
   1 -13  -1  167.97   10.84
  -1  13  -1  153.73   11.71
   1  13  -1  177.42   12.82
   1  13  -1  182.81   11.08
   1 -13  -2   35.25    3.08
   1  13  -2   34.94    4.48
   1  13  -2   39.80    3.49
  -1 -13  -3  204.46   12.51
   1 -13  -3  211.25   12.55
  -1 -13  -4   54.86    4.48
   1 -13  -4   68.01    4.76
  -1 -13  -5  160.90   10.11
   1 -13  -5  157.98   10.11
  -1 -13  -6   15.38    1.99
   1 -13  -6   16.68    2.03
   1 -13  -7   68.89    5.10
   2 -13   9   11.60    1.23
   2 -13   8    2.92    0.79
   2 -13   8    2.46    0.75
   2 -13   7   37.03    3.35
   2  13   6    0.30    0.77
   2 -13   6    0.79    0.76
   2 -13   5   57.83    4.53
   2  13   5   50.70    4.66
   2 -13   5   54.60    4.59
   2 -13   4    2.97    1.03
   2 -13   4    2.25    0.98
   2 -13   3   94.76    6.82
   2 -13   3   96.47    7.08
   2  13   2    4.39    1.19
   2 -13   2    3.60    1.13
   2 -13   2    5.51    1.27
   2  13   2    5.53    1.79
   2  13   2    3.97    1.21
   2 -13   1  148.19   10.51
   2 -13   1  165.63   10.35
   2  13   1  166.97   12.62
   2  13   1  155.56   10.52
   2  13   1  168.94   10.49
   2  13   0   19.42    2.41
   2 -13   0   21.56    2.71
   2 -13   0   24.08    2.53
   2  13   0   16.83    3.27
   2  13   0   19.13    2.59
   2 -13  -1  159.16   10.96
   2 -13  -1  174.86   10.79
   2  13  -1  169.69   13.02
   2  13  -1  173.37   11.04
   2  13  -1  161.67   10.74
   2  13  -2    2.58    0.99
   2 -13  -2    3.01    1.09
   2  13  -2    2.61    0.95
   3 -13   7    2.16    0.58
   3 -13   7    2.88    0.66
   3 -13   6   -0.16    0.38
   3 -13   6    0.17    0.45
   3  13   5   20.50    2.36
   3 -13   5   20.95    2.18
   3 -13   5   18.04    2.12
   3  13   4    7.32    1.54
   3 -13   3   48.60    3.99
   3  13   3   41.72    4.05
   3  13   2    5.41    1.32
   3 -13   2    5.41    1.32
   3 -13   2    6.12    1.46
   3 -13   2    4.47    1.20
   3 -13   1   45.44    4.43
   3 -13   1   48.89    4.44
   3 -13   1   54.88    4.36
   3  13   1   39.02    4.15
   3  13   1   62.82    4.67
   3  13   0    1.16    0.84
   3 -13   0    0.65    0.75
   3 -13   0    1.04    0.96
   3  13   0    0.97    0.98
   3 -13  -1   43.00    4.34
   3 -13  -1   52.24    4.52
   3  13  -1   41.34    4.20
   3  13  -1   54.36    4.37
   3  13  -2    4.90    1.30
   3 -13  -2    5.15    1.28
   3 -13  -2    6.11    1.46
   3 -13  -3   45.73    4.17
   3 -13  -4    7.80    1.44
   3 -13  -5   18.37    2.09
   4 -13   2    3.27    0.73
   4 -13   1    8.09    1.18
   4 -13   0    5.67    1.06
   4 -13  -1    7.36    1.20
   4 -13  -1    9.28    1.25
   4 -13  -2    2.69    0.68
   4 -13  -2    2.48    0.75
   4 -13  -3    0.27    0.35
   0 -14   9    2.12    0.69
   0 -14   8    0.64    0.67
   0 -14   7    0.52    0.64
   0  14   7    1.25    0.94
   0  14   6   45.34    4.34
   0 -14   6   46.53    4.15
   0  14   5    7.01    1.66
   0 -14   5    4.36    1.14
   0  14   4  316.83   20.16
   0  14   4  323.11   17.92
   0 -14   4  319.75   19.62
   0 -14   3    6.53    1.33
   0 -14   3    4.55    1.61
   0  14   3    4.89    1.30
   0 -14   2  583.35   34.09
   0 -14   2  601.77   34.11
   0  14   2  618.54   34.41
   0 -14   2  608.26   35.92
   0  14   2  636.96   34.26
   0 -14   1   -0.22    0.64
   0  14   1    1.39    0.75
   0  14   1    2.00    0.97
   0 -14   0  606.75   34.46
   0  14   0  642.03   34.77
   0  14   0  606.81   34.56
   0  14  -1   -0.25    1.00
   0 -14  -1    0.21    0.67
   0  14  -1    1.92    1.18
   0  14  -1    1.39    0.73
   0 -14  -2  623.55   33.68
   0  14  -2  548.70   35.26
   0  14  -2  601.04   33.76
   0 -14  -2  612.03   35.36
   0 -14  -3    6.17    1.77
   0 -14  -3    4.46    1.10
   0  14  -3    5.21    1.71
   0 -14  -4  343.50   19.03
   0  14  -4  313.69   20.93
   0 -14  -4  293.59   20.46
   0 -14  -5    6.50    1.42
   0 -14  -6   48.50    4.20
   0 -14  -7    1.03    0.84
   0 -14  -8    1.92    0.75
   1 -14   9    1.51    0.56
   1 -14   8   24.21    2.48
   1 -14   7    0.46    0.49
   1  14   7    1.37    0.82
  -1  14   7   -0.29    0.75
   1 -14   7    0.51    0.66
   1  14   6    7.41    1.61
  -1  14   6    6.45    1.53
   1 -14   6    9.81    1.73
   1 -14   6    7.69    1.45
   1 -14   6    5.74    1.30
   1  14   5    6.17    1.46
  -1  14   5    7.71    1.62
   1 -14   5    6.60    1.52
   1 -14   4    3.04    1.07
   1 -14   3    7.40    1.54
   1 -14   2  200.47   11.89
  -1 -14   2  173.94   11.66
   1 -14   2  220.58   12.26
   1  14   2  167.29   13.49
   1 -14   2  206.99   12.23
   1  14   2  183.72   12.01
   1 -14   1    3.21    0.98
  -1 -14   1    4.01    1.04
   1 -14   1    1.37    1.06
   1 -14   1    2.46    0.84
   1  14   1    5.24    1.90
   1  14   1    4.00    1.12
   1 -14   0  583.51   34.27
   1 -14   0  662.58   34.80
   1  14   0  572.85   36.78
   1  14   0  636.26   34.85
  -1 -14  -1    3.86    1.02
   1 -14  -1    4.27    0.98
   1 -14  -1    1.97    0.84
   1  14  -1    0.59    1.03
   1  14  -1    4.04    1.16
  -1 -14  -2  195.85   11.67
   1 -14  -2  189.92   11.64
   1  14  -2  164.00   13.37
   1  14  -2  170.00   11.83
  -1 -14  -3    8.65    1.42
   1 -14  -3    7.46    1.32
  -1 -14  -4    0.90    0.76
   1 -14  -4    2.29    0.83
  -1 -14  -5    6.74    1.28
   1 -14  -5    4.70    1.14
  -1 -14  -6    5.99    1.21
   1 -14  -6    5.57    1.15
   2 -14   8   -0.15    0.40
   2 -14   8    0.27    0.38
   2 -14   7    1.45    0.73
   2  14   6    1.63    0.89
   2 -14   6    0.48    0.59
   2 -14   5    6.21    1.32
   2  14   5    5.15    1.36
   2 -14   5    3.32    1.00
   2 -14   4    1.06    0.77
   2 -14   4    0.31    0.72
   2 -14   3    0.27    0.66
   2 -14   3   -0.30    0.69
   2 -14   2    0.60    0.70
   2 -14   2    1.59    0.92
   2  14   2    2.94    1.06
   2 -14   1   12.67    1.84
   2  14   1    8.01    1.68
   2 -14   0    2.31    0.95
   2 -14   0    2.21    1.03
   2  14   0    0.32    0.99
   2 -14  -1   13.99    1.96
   2 -14  -1   11.93    1.98
   2  14  -1   13.53    2.11
   2 -14  -2    1.81    0.98
   2  14  -2    0.60    0.69
   3 -14   6    1.22    0.49
   3 -14   6    1.85    0.64
   3  14   5    3.20    0.95
   3 -14   5    3.85    0.88
   3  14   4   11.34    1.78
   3 -14   3    1.12    0.73
   3  14   3    0.27    0.74
   3 -14   2   17.62    2.28
   3 -14   2   16.95    2.28
   3 -14   2   17.87    2.22
   3 -14   1    4.35    1.20
   3 -14   1    5.60    1.37
   3  14   1    2.68    0.99
   3 -14   0   17.85    2.42
   3 -14   0   21.06    2.68
   3  14   0   23.64    2.82
   3  14   0   21.71    2.69
   3 -14  -1    3.53    1.13
   3 -14  -1    2.83    1.21
   3  14  -1    4.27    1.28
   3 -14  -2   18.90    2.37
   3 -14  -2   19.34    2.42
   3 -14  -3    0.79    0.65
   3 -14  -4    8.47    1.43
   4 -14   2    8.67    1.04
   4 -14   1    0.13    0.39
   4 -14   0    2.92    0.70
   4 -14  -1    0.13    0.34
   4 -14  -2    7.36    1.01
   4 -14  -3    0.21    0.28
   0 -15   9   -0.14    0.40
   0 -15   8    0.19    0.46
   0 -15   7   -0.24    0.59
   0  15   7   -0.58    0.98
   0  15   6   -0.32    0.84
   0 -15   6   -0.54    0.82
   0  15   5   -0.32    0.88
   0 -15   5   -0.29    0.62
   0  15   4   -0.60    1.05
   0 -15   4    1.18    0.96
   0 -15   3   -0.51    0.80
   0 -15   3   -0.53    1.47
   0  15   3   -1.14    1.22
   0 -15   2    0.49    0.68
   0 -15   2    1.04    1.10
   0 -15   2    0.25    0.61
   0  15   2   -0.57    0.86
   0  15   2    0.52    0.67
   0  15   2    1.66    1.02
   0 -15   1   -0.24    0.69
   0 -15   1   -0.51    0.77
   0 -15   1    0.25    0.61
   0  15   1   -0.26    0.59
   0  15   1   -0.27    0.75
   0  15   0   -0.54    0.82
   0 -15   0   -0.24    0.68
   0 -15   0   -0.74    0.91
   0  15   0    0.26    0.63
   0  15  -1    0.27    0.67
   0 -15  -1   -0.23    0.57
   0  15  -1   -0.52    1.02
   0 -15  -1   -0.25    0.56
   0  15  -1    0.26    0.59
   0 -15  -2    0.47    0.61
   0  15  -2    0.53    0.92
   0 -15  -2   -0.48    0.69
   0  15  -2   -0.57    0.86
   0  15  -2    0.26    0.59
   0 -15  -3    0.24    0.71
   0  15  -3   -1.10    1.51
   0 -15  -4   -0.25    0.80
   0 -15  -5   -0.26    0.64
   0 -15  -6   -0.26    0.83
   0 -15  -7    0.72    0.66
   0 -15  -8   -0.19    0.43
   1 -15   9   -0.12    0.37
   1 -15   8    1.71    0.74
   1 -15   7    2.08    0.88
   1  15   7    1.97    0.92
  -1  15   7    2.57    0.98
   1 -15   7    3.53    1.09
   1  15   6    1.17    0.84
  -1  15   6    1.22    0.84
   1 -15   6    0.87    0.71
   1 -15   6    0.77    0.70
   1 -15   6   -0.25    0.77
   1  15   5    7.88    1.72
  -1  15   5   10.43    1.83
   1 -15   5   11.04    1.92
   1  15   4    1.74    0.98
   1 -15   4    0.30    0.70
  -1  15   4    1.81    1.18
   1 -15   3   53.16    4.59
   1 -15   2   10.02    1.55
  -1 -15   2   10.80    1.58
   1 -15   2    8.14    1.45
   1  15   2    5.91    1.84
   1 -15   2    8.99    1.59
   1  15   2    7.37    1.48
   1 -15   1  133.75    8.48
  -1 -15   1  135.90    8.48
   1 -15   1  122.65    8.56
   1  15   1  122.52   10.38
   1  15   1  128.16    8.77
  -1 -15   0   22.18    2.36
   1 -15   0   20.31    2.32
   1 -15   0   28.05    2.80
   1  15   0   19.70    3.47
   1  15   0   24.22    2.72
  -1 -15  -1  142.62    8.71
   1 -15  -1  140.05    8.68
   1 -15  -1  117.74    8.67
   1  15  -1  132.36   10.77
   1  15  -1  132.58    8.96
  -1 -15  -2   11.16    1.58
   1 -15  -2    9.00    1.46
   1 -15  -2    7.42    1.44
   1  15  -2   11.83    2.52
   1  15  -2   12.01    1.85
  -1 -15  -3   52.27    4.11
   1 -15  -3   47.34    3.99
  -1 -15  -4    0.92    0.66
   1 -15  -4    0.93    0.79
  -1 -15  -5   11.93    1.68
   1 -15  -5    8.35    1.48
   1 -15  -6    0.66    0.58
   2 -15   8    1.25    0.51
   2 -15   8    0.86    0.40
   2 -15   7    3.97    0.93
   2 -15   6    1.19    0.65
   2  15   6    1.22    0.85
   2 -15   6    2.81    0.85
   2 -15   5   43.16    3.63
   2  15   5   36.82    3.73
   2 -15   4    4.65    1.16
   2  15   4    2.42    1.07
   2 -15   3  118.86    8.49
   2 -15   3  139.17    8.92
   2 -15   2    0.89    0.81
   2 -15   2    0.27    0.61
   2  15   2    0.30    0.68
   2 -15   1  130.13    9.40
   2 -15   1  155.34    9.40
   2  15   1  135.17    9.47
   2 -15   0    1.28    0.77
   2 -15   0   -0.31    0.90
   2  15   0   -0.32    0.67
   2 -15  -1  143.04    9.56
   2 -15  -1  142.54    9.18
   2  15  -1  133.25    9.43
   2 -15  -2    0.29    0.62
   2  15  -2    0.30    0.64
   3 -15   6    0.57    0.39
   3  15   5    6.40    1.14
   3 -15   5    6.79    1.03
   3 -15   4    1.69    0.61
   3  15   4    1.53    0.83
   3 -15   3    8.39    1.35
   3  15   3   11.87    1.76
   3 -15   2    0.47    0.64
   3 -15   2   -0.50    0.69
   3 -15   2    0.22    0.66
   3 -15   1   23.95    2.72
   3 -15   1   22.33    2.59
   3  15   1   20.76    2.53
   3 -15   0    1.63    0.78
   3 -15   0    0.58    0.84
   3  15   0   -0.29    0.56
   3 -15  -1   22.00    2.53
   3  15  -1   17.54    2.40
   3 -15  -2   -0.23    0.57
   3 -15  -2   -0.25    0.68
   3 -15  -3   12.85    1.79
   3 -15  -4    2.28    0.79
   4 -15   1    1.38    0.41
   4 -15   0    0.42    0.35
   4 -15  -1    1.57    0.46
   0 -16   9    2.55    0.54
   0 -16   8   21.99    2.14
   0 -16   7    1.52    0.76
   0  16   7    2.35    0.94
   0  16   6  128.23    8.70
   0 -16   6  121.89    8.33
   0  16   5   39.65    3.87
   0 -16   5   35.05    3.49
   0  16   4  219.31   14.78
   0 -16   4  265.37   15.08
   0  16   3   39.39    3.81
   0 -16   2  172.55   11.28
   0 -16   2  175.45   11.36
   0  16   2  193.66   11.78
   0 -16   2  161.31   12.71
   0  16   2  186.51   11.51
   0 -16   1   55.43    4.42
   0 -16   1   49.98    4.37
   0  16   1   51.32    4.55
   0  16   1   55.61    6.05
   0 -16   1   54.72    5.75
   0  16   1   49.54    4.40
   0 -16   0  111.15    7.63
   0 -16   0  110.82    7.66
   0  16   0  119.88    7.95
   0  16   0  107.89    9.50
   0  16   0  101.84    7.63
   0 -16  -1   57.08    4.57
   0 -16  -1   60.07    4.73
   0  16  -1   57.85    6.28
   0  16  -1   48.42    4.65
   0  16  -1   59.49    4.79
   0 -16  -2  176.01   11.20
   0 -16  -2  188.56   11.38
   0  16  -2  152.77   12.68
   0  16  -2  181.22   13.45
   0  16  -2  175.42   11.45
   0  16  -2  187.17   11.51
   0 -16  -3   43.11    3.74
   0 -16  -4  247.06   14.91
   0 -16  -5   40.40    3.69
   0 -16  -6  118.79    8.02
   0 -16  -7    2.58    0.81
   1 -16   8    3.22    0.79
  -1  16   7    0.66    0.67
   1 -16   7    0.84    0.58
   1  16   6   20.83    2.67
  -1  16   6   26.59    2.98
   1 -16   6   30.90    2.84
   1 -16   6   35.29    3.19
   1 -16   6   25.19    2.75
   1  16   5    3.48    1.23
  -1  16   5    6.00    1.42
   1 -16   5    3.50    1.24
   1 -16   5    4.16    1.11
   1  16   4   66.59    5.52
  -1  16   4   67.62    5.51
   1 -16   4   77.35    5.76
   1 -16   3   14.59    2.16
   1  16   3   14.25    2.05
  -1  16   3   14.84    2.22
   1 -16   2   88.95    6.19
  -1 -16   2   80.91    6.04
   1 -16   2   77.14    6.13
  -1  16   2   86.94    6.41
   1 -16   2   87.52    6.40
  -1  16   2   96.55    6.53
   1  16   2   88.69    6.41
   1 -16   1    2.60    0.90
  -1 -16   1    3.98    1.02
   1 -16   1    3.45    1.08
   1  16   1    4.37    1.64
   1  16   1    4.61    1.22
  -1  16   1    5.20    1.32
   1 -16   0   73.62    5.37
  -1 -16   0   74.50    5.38
   1 -16   0   85.16    5.82
  -1  16   0   75.69    5.65
   1  16   0   63.62    6.91
   1  16   0   59.30    5.40
  -1  16  -1    5.20    1.32
  -1 -16  -1    3.32    1.03
   1 -16  -1    4.76    1.11
   1 -16  -1    6.32    1.33
   1  16  -1    1.88    1.11
   1  16  -1    2.31    1.08
  -1 -16  -2   82.99    6.04
   1 -16  -2   86.16    6.11
   1 -16  -2   78.30    6.07
  -1  16  -2   80.48    6.23
  -1  16  -2   96.44    6.44
   1  16  -2   90.28    6.40
   1 -16  -3   18.97    2.15
  -1  16  -3   16.31    2.26
  -1 -16  -3   13.76    1.91
  -1 -16  -4   80.37    5.77
   1 -16  -4   81.02    5.81
   1 -16  -5    5.15    1.19
   2 -16   7    1.34    0.57
   2 -16   7    1.71    0.60
   2 -16   6    0.36    0.47
   2  16   6    0.42    0.58
   2 -16   5    2.86    0.90
   2  16   5    4.33    1.21
   2 -16   4    1.73    0.78
   2  16   4    1.41    0.92
   2 -16   3    1.30    0.82
   2 -16   3    1.07    0.91
   2 -16   2    0.57    0.78
   2 -16   2    0.26    0.60
   2  16   2    0.57    0.56
   2 -16   1   14.62    1.94
   2 -16   1   12.66    2.02
   2  16   1   11.99    1.95
   2 -16   0    0.75    0.65
   2 -16   0    0.30    0.82
   2  16   0    0.31    0.76
   2 -16  -1   13.26    2.07
   2  16  -1   12.72    2.00
   2 -16  -2   -0.28    0.84
   2  16  -2    1.16    0.71
   3  16   5    8.31    1.17
   3 -16   4    4.48    0.84
   3  16   4    4.69    1.07
   3 -16   3    9.78    1.36
   3  16   3    8.78    1.46
   3 -16   2   10.87    1.54
   3 -16   2   11.25    1.62
   3 -16   1    1.35    0.73
   3 -16   1    0.48    0.73
   3  16   1    0.48    0.47
   3 -16   0   18.05    2.15
   3 -16   0   16.31    2.14
   3  16   0   13.82    1.98
   3 -16  -1    2.48    0.83
   3 -16  -1    1.93    0.81
   3  16  -1    0.49    0.60
   3 -16  -2    8.66    1.36
   3 -16  -2    9.45    1.49
   3 -16  -3    8.72    1.36
   3 -16  -4    4.56    0.92
   0 -17   8    0.42    0.42
   0 -17   7   -0.19    0.52
   0  17   7    0.23    0.59
   0  17   6   -0.28    0.88
   0 -17   6   -0.46    0.49
   0  17   5    0.30    0.87
   0 -17   5   -0.53    0.69
   0  17   4    0.30    0.84
   0 -17   4    0.29    0.66
   0  17   3   -0.60    1.17
   0 -17   2   -0.53    0.61
   0 -17   2   -0.28    0.85
   0  17   2   -0.30    0.70
   0  17   2   -0.59    0.68
   0 -17   1    0.27    0.66
   0 -17   1    0.29    0.66
   0  17   1   -0.60    0.78
   0  17   1   -0.31    1.10
   0 -17   0   -0.81    0.78
   0 -17   0    0.29    0.66
   0  17   0   -0.91    0.74
   0  17   0    0.31    0.85
   0  17  -1   -0.30    0.79
   0 -17  -1   -0.26    0.94
   0 -17  -1   -0.28    0.78
   0  17  -1    0.30    0.70
   0  17  -2    1.19    0.86
   0 -17  -2    0.26    0.67
   0 -17  -2    0.55    0.72
   0  17  -2    2.06    0.99
   0  17  -3   -1.17    1.30
   0 -17  -3   -0.50    0.69
   0 -17  -4   -0.50    0.75
   0 -17  -5   -0.25    0.65
   0 -17  -6    0.23    0.63
   0 -17  -7    0.57    0.49
   1 -17   8    0.23    0.33
   1 -17   8    0.13    0.34
   1 -17   7    6.79    1.15
   1 -17   6    1.18    0.64
   1  17   6    1.90    0.83
  -1  17   6    2.42    0.90
   1 -17   6    0.94    0.80
   1  17   5   21.37    2.52
   1 -17   5   21.32    2.30
   1 -17   5   22.22    2.56
  -1  17   5   17.06    2.40
  -1  17   4   22.92    2.65
   1 -17   4   22.34    2.59
   1  17   4   15.65    2.29
   1  17   3   55.77    4.93
  -1  17   3   71.62    5.31
   1 -17   3   62.69    5.15
   1 -17   2   51.34    4.03
  -1 -17   2   50.51    4.00
   1 -17   2   43.95    3.99
   1  17   2   36.99    3.89
  -1  17   2   48.27    4.17
   1 -17   2   56.57    4.37
  -1  17   2   48.82    4.12
   1  17   2   39.62    3.95
   1 -17   1   85.64    6.14
  -1 -17   1   79.79    6.03
   1 -17   1   82.16    6.26
  -1  17   1   85.76    6.35
  -1  17   1   96.40    6.49
   1  17   1   81.21    6.30
   1 -17   0   71.36    5.21
  -1 -17   0   74.78    5.27
   1 -17   0   57.37    5.08
  -1  17   0   70.70    5.45
  -1  17   0   69.70    5.36
   1  17   0   60.88    5.25
  -1 -17  -1   89.27    6.19
   1 -17  -1   78.17    6.04
   1 -17  -1   85.46    6.29
  -1  17  -1   87.79    6.40
  -1  17  -1   82.57    6.24
   1  17  -1   86.07    6.39
  -1 -17  -2   52.81    4.21
   1 -17  -2   56.14    4.30
   1 -17  -2   44.07    4.09
  -1  17  -2   60.62    4.66
  -1  17  -2   57.71    4.53
   1  17  -2   39.37    4.07
  -1 -17  -3   62.26    4.75
   1 -17  -3   59.32    4.74
  -1  17  -3   62.80    5.04
   1 -17  -4   17.75    2.15
   1  17  -4   20.33    2.44
  -1  17  -4   24.20    2.68
   1 -17  -5   22.23    2.26
   1  17  -5   18.39    2.25
  -1  17  -5   15.74    2.21
  -1  17  -7    8.04    1.25
   2 -17   7    4.24    0.75
   2 -17   6    3.28    0.80
   2  17   6    3.20    0.86
   2 -17   5   28.32    2.52
   2  17   5   18.83    2.37
   2 -17   4   11.95    1.79
   2  17   4   17.33    2.15
   2 -17   3   63.91    4.99
   2 -17   3   65.53    5.03
   2 -17   2   38.79    3.59
   2  17   2   28.01    3.27
   2 -17   1  107.62    7.36
   2 -17   1   96.73    7.03
   2  17   1  103.91    7.34
   2 -17   0   44.14    4.03
   2 -17   0   43.87    3.82
   2  17   0   45.02    4.10
   2 -17  -1  109.84    7.37
   2  17  -1   94.15    7.20
   2 -17  -2   39.93    3.55
   2  17  -2   34.21    3.45
   3  17   5    4.12    0.76
   3  17   4    2.33    0.66
   3  17   3    7.70    1.26
   3 -17   2    3.07    0.84
   3 -17   2    1.85    0.66
   3  17   2    1.62    0.71
   3 -17   1   13.83    1.71
   3 -17   1   13.82    1.77
   3 -17   0    2.56    0.80
   3 -17   0    2.53    0.81
   3 -17  -1   13.38    1.61
   3 -17  -1   10.07    1.52
   3 -17  -2    1.91    0.65
   3 -17  -2    2.44    0.73
   3 -17  -2    3.45    0.87
   3 -17  -3    6.82    1.11
   3 -17  -4    2.63    0.62
   0 -18   8    2.88    0.58
   0  18   7   12.02    1.63
   0  18   6    0.25    0.72
   0 -18   6   -0.20    0.56
   0  18   5   37.99    3.56
   0 -18   5   30.38    3.15
   0  18   4    2.35    1.00
   0 -18   4    1.92    1.02
   0  18   3   40.37    4.12
   0 -18   3   55.89    4.48
   0 -18   2   44.93    4.19
   0 -18   2   58.31    4.66
   0  18   2   52.61    4.62
   0  18   2   54.47    4.60
   0 -18   1   30.29    3.21
   0 -18   1   35.37    3.42
   0  18   1   29.37    3.32
   0  18   1   31.46    3.30
   0 -18   0  215.51   13.88
   0 -18   0  240.65   14.19
   0  18   0  231.84   14.22
   0  18   0  214.77   14.09
   0 -18  -1   31.70    3.27
   0 -18  -1   32.48    3.38
   0  18  -1   33.19    3.50
   0  18  -1   37.13    3.62
   0 -18  -2   60.51    4.75
   0 -18  -2   59.45    4.82
   0  18  -2   55.32    4.83
   0  18  -2   57.10    4.86
   0 -18  -3   48.24    4.00
   0  18  -3   43.26    4.11
   0  18  -4    4.86    1.35
   0 -18  -4    3.65    1.02
   0 -18  -5   37.31    3.37
   0  18  -5   39.12    3.62
   0  18  -6   -0.24    0.69
   0 -18  -6    0.62    0.51
   0  18  -7   15.82    1.82
   0  18  -8    2.25    0.60
   1 -18   7    3.62    0.79
   1  18   6    1.22    0.66
  -1  18   6    1.42    0.69
   1  18   5   42.58    3.81
  -1  18   5   50.12    4.02
   1 -18   5   43.08    3.62
   1 -18   5   45.80    3.91
   1  18   4   29.81    3.26
   1 -18   4   40.05    3.58
  -1 -18   4   31.30    3.37
   1  18   3   46.61    4.19
  -1  18   3   50.48    4.25
   1 -18   3   50.49    4.33
   1 -18   2   42.41    3.95
  -1 -18   2   55.93    4.34
   1 -18   2   57.91    4.33
   1  18   2   37.48    4.00
  -1  18   2   50.28    4.20
   1 -18   2   47.58    4.13
  -1  18   2   47.93    4.13
   1  18   2   40.97    3.97
   1 -18   1    8.82    1.52
  -1 -18   1   11.39    1.67
   1 -18   1   11.67    1.79
   1  18   1    7.71    1.63
  -1  18   1    9.11    1.69
  -1  18   1   11.26    1.80
   1  18   1    8.11    1.61
   1 -18   0   32.91    3.15
  -1 -18   0   34.23    3.19
   1 -18   0   35.01    3.38
   1  18   0   34.76    3.40
  -1  18   0   32.39    3.31
  -1  18   0   34.24    3.37
   1  18   0   27.68    3.19
   1 -18  -1   10.60    1.64
  -1 -18  -1   11.25    1.71
   1 -18  -1    9.10    1.68
  -1  18  -1   11.38    1.77
   1  18  -1    5.81    1.41
   1  18  -1   13.94    2.06
  -1  18  -1    9.65    1.79
  -1 -18  -2   50.75    4.07
   1 -18  -2   53.70    4.13
   1 -18  -2   47.54    4.05
  -1 -18  -2   57.69    4.41
   1  18  -2   37.20    3.91
  -1  18  -2   49.37    4.25
  -1  18  -2   51.59    4.26
   1  18  -2   36.95    3.84
   1 -18  -3   56.38    4.25
   1  18  -3   49.51    4.26
  -1  18  -3   45.30    4.24
   1  18  -4   34.17    3.19
  -1  18  -4   36.01    3.24
  -1  18  -5   44.81    3.80
  -1  18  -6    1.53    0.69
   2 -18   6    0.64    0.40
   2 -18   5    1.39    0.61
   2  18   5    0.76    0.66
   2 -18   4    0.21    0.65
   2  18   4    0.23    0.72
   2 -18   3    3.65    1.01
   2 -18   2    0.49    0.64
   2 -18   2    0.47    0.80
  -2  18   2    1.15    0.72
   2  18   2    0.25    0.53
   2 -18   1    0.26    0.78
   2 -18   1    0.93    0.67
   2  18   1    0.27    0.52
   2 -18   0    4.02    1.07
   2  18   0    6.49    1.39
   2 -18  -1   -0.26    0.74
   2  18  -1   -0.27    0.65
   2 -18  -2    1.19    0.69
  -2  18  -2    0.23    0.53
   2  18  -2    1.74    0.78
   3  18   4    6.28    0.89
   3  18   3    1.95    0.63
   3  18   2   12.57    1.52
   3 -18   2   15.60    1.59
   3 -18   1    9.17    1.28
   3 -18   1    8.49    1.28
   3 -18   0   10.19    1.41
   3 -18   0   10.56    1.43
   3 -18  -1    9.06    1.23
   3 -18  -1   10.99    1.41
   3 -18  -1    7.31    1.17
   3 -18  -2   11.34    1.33
   3 -18  -2   10.12    1.22
   3 -18  -2    7.32    1.15
   3 -18  -3    2.40    0.62
   3 -18  -4    4.26    0.69
   0 -19   6    0.17    0.45
   0  19   6   -0.43    0.67
   0  19   5   -0.51    0.88
   0 -19   5    0.22    0.54
   0 -19   5    0.42    0.60
   0  19   4    0.28    0.96
   0 -19   4   -0.25    0.66
   0  19   3   -1.44    1.17
   0 -19   3   -0.28    0.69
   0 -19   2   -0.51    0.59
   0 -19   2   -0.83    0.80
   0  19   2    0.30    0.78
   0  19   2    0.29    0.66
   0 -19   1    0.27    0.61
   0 -19   1   -0.29    0.71
   0  19   1   -0.92    1.10
   0  19   1   -0.30    0.70
   0 -19   0    0.88    0.77
   0  19   0    0.31    0.71
   0  19   0   -0.31    0.96
   0 -19  -1   -0.26    0.61
   0 -19  -1    0.29    0.83
   0  19  -1   -0.31    0.80
   0  19  -1    0.30    0.87
   0  19  -2   -0.87    0.80
   0 -19  -2   -0.25    0.58
   0 -19  -2   -0.27    0.67
   0  19  -2   -0.29    0.62
   0  19  -3    0.28    0.84
   0 -19  -3    0.24    0.56
   0  19  -4   -0.80    0.99
   0 -19  -4   -0.23    0.80
   0  19  -5    0.25    0.71
   0 -19  -5   -0.42    0.58
   0  19  -6    0.20    0.62
   0 -19  -6   -0.18    0.47
   0  19  -7    0.59    0.48
   1 -19   7    3.24    0.67
   1 -19   6    1.00    0.48
   1  19   5    5.56    1.22
  -1  19   5    6.48    1.25
   1 -19   5    4.07    1.06
   1  19   4    1.93    0.97
  -1  19   4    0.71    0.77
   1 -19   4    2.20    0.88
  -1 -19   4    1.87    0.76
   1 -19   3    4.63    1.15
   1 -19   3    4.41    1.17
   1  19   3    4.60    1.20
  -1  19   3    3.97    1.12
   1 -19   2    5.06    1.32
  -1 -19   2    7.20    1.53
   1 -19   2    5.72    1.29
   1  19   2    7.95    1.49
  -1  19   2    8.96    1.56
  -1  19   2    7.48    1.42
   1  19   2    8.36    1.49
   1 -19   1    2.28    0.75
   1 -19   1    1.85    1.03
  -1 -19   1    2.15    0.91
   1  19   1    2.47    1.05
  -1  19   1    2.11    0.98
  -1  19   1    2.94    0.99
   1  19   1    3.06    1.01
   1 -19   0   12.93    1.83
   1 -19   0   11.46    1.90
  -1 -19   0   18.83    2.28
  -1  19   0   14.41    2.06
   1  19   0   15.38    2.13
   1  19   0   15.36    2.17
  -1  19   0   12.48    1.98
   1 -19  -1    1.18    0.72
   1 -19  -1    1.04    0.82
  -1 -19  -1    1.62    0.88
  -1  19  -1    1.89    0.88
   1  19  -1    3.08    1.06
   1  19  -1    1.93    1.08
  -1  19  -1    1.09    0.86
  -1  19  -2    8.28    1.57
   1 -19  -2    7.86    1.37
   1 -19  -2    4.62    1.22
  -1 -19  -2    5.44    1.30
  -1  19  -2    5.98    1.28
   1  19  -2    4.69    1.16
   1  19  -2    7.63    1.48
   1  19  -3    2.44    0.99
  -1  19  -3    3.04    1.07
   1 -19  -3    4.35    1.03
  -1  19  -4    1.39    0.88
  -1  19  -5    5.61    1.17
  -1  19  -6    0.63    0.60
   2 -19   6    4.61    0.74
   2 -19   5    5.71    0.96
   2 -19   4   22.21    2.11
   2  19   4   16.67    1.99
   2 -19   3    9.38    1.47
   2  19   3   10.92    1.62
   2 -19   2   27.29    2.53
  -2  19   2   27.87    2.46
   2 -19   1    9.92    1.59
   2 -19   1    9.44    1.44
  -2  19   1   12.69    1.71
   2  19   1    8.68    1.49
   2 -19   0   14.85    1.95
  -2  19   0   17.75    2.12
   2  19   0   10.61    1.73
   2 -19  -1    6.75    1.35
  -2  19  -1   10.16    1.55
   2  19  -1   10.15    1.57
   2 -19  -2   22.93    2.40
  -2  19  -2   27.98    2.51
   3 -19   2    5.34    0.79
   3  19   2    5.76    0.93
  -3 -19   2    7.99    0.94
   3 -19   1    3.41    0.71
   3 -19   1    2.69    0.62
   3  19   1    3.78    0.79
   3 -19   0   12.19    1.32
   3 -19   0    8.64    1.19
   3 -19  -1    4.37    0.78
   3 -19  -1    3.01    0.64
   3 -19  -1    3.17    0.67
   3 -19  -2    2.60    0.64
   0  20   6    5.88    1.09
   0 -20   5   14.39    1.76
   0 -20   5   15.48    1.79
   0  20   5   16.09    1.95
   0  20   4    3.74    1.15
   0 -20   4    5.20    1.17
   0  20   3   75.43    5.98
   0 -20   3   89.39    6.17
   0 -20   2   16.60    2.12
   0 -20   2   20.18    2.35
   0  20   2   13.33    2.02
   0  20   2   14.48    2.00
   0 -20   1  129.00    8.69
   0 -20   1  135.56    8.95
   0  20   1  135.61    9.01
   0  20   1  129.97    8.91
   0 -20   0   20.65    2.57
   0 -20   0   18.32    2.39
   0  20   0   23.29    2.75
   0  20   0   20.70    2.56
   0 -20  -1  124.38    8.55
   0 -20  -1  146.03    8.95
   0  20  -1  130.98    8.82
   0  20  -1  121.03    8.71
   0 -20  -2   18.94    2.21
   0 -20  -2   20.99    2.35
   0  20  -2   19.75    2.38
   0  20  -2   13.85    2.03
   0 -20  -3   94.65    6.19
   0  20  -3   77.85    6.15
   0  20  -4    6.51    1.34
   0 -20  -4    5.02    1.07
   0 -20  -5   17.46    1.93
   0  20  -5   18.29    2.12
   0  20  -6    4.65    1.00
   0  20  -7    0.32    0.35
   1 -20   6    3.48    0.76
   1 -20   5   -0.17    0.48
   1 -20   5    0.54    0.47
   1 -20   4   15.73    1.93
  -1  20   4   16.09    2.01
   1 -20   4   20.63    2.18
  -1 -20   4   21.31    2.15
   1 -20   3    4.42    1.05
   1  20   3    2.31    0.85
  -1  20   3    4.66    1.11
   1 -20   3    3.74    1.01
   1 -20   2   11.94    1.70
  -1 -20   2    9.31    1.52
   1 -20   2   10.71    1.61
   1  20   2   10.20    1.77
  -1  20   2    8.18    1.54
  -1  20   2   10.71    1.67
   1  20   2   10.97    1.62
   1 -20   1   67.71    4.95
   1 -20   1   70.53    5.23
   1  20   1   60.20    5.09
  -1  20   1   60.55    5.03
  -1  20   1   74.60    5.30
   1  20   1   58.07    5.04
   1 -20   0    0.86    0.76
   1 -20   0    3.02    0.96
  -1 -20   0    2.80    1.02
   1  20   0    1.78    1.04
  -1  20   0    1.50    0.93
  -1  20   0    3.08    0.98
   1  20   0    3.45    1.06
   1 -20  -1   58.81    4.74
   1 -20  -1   70.45    5.10
  -1 -20  -1   81.19    5.34
   1  20  -1   63.56    5.03
  -1  20  -1   53.04    4.81
  -1  20  -1   70.14    5.12
   1  20  -1   59.32    4.94
   1 -20  -2    9.34    1.54
  -1 -20  -2    8.92    1.49
  -1  20  -2    9.58    1.54
   1  20  -2    9.80    1.54
   1  20  -2    8.49    1.51
  -1  20  -2   12.11    1.77
  -1  20  -3    4.74    1.19
  -1  20  -4   20.03    2.19
  -1  20  -5   -0.50    0.66
   2 -20   5    0.85    0.44
   2 -20   4    0.42    0.47
   2 -20   3    1.15    0.60
   2  20   3    0.36    0.55
   2 -20   2    0.72    0.52
   2 -20   2    0.19    0.50
   2 -20   2    0.18    0.55
  -2 -20   2    0.36    0.47
   2 -20   1    0.21    0.57
   2 -20   1    1.06    0.58
  -2 -20   1    1.22    0.69
  -2  20   1    0.41    0.47
   2  20   1    0.21    0.49
   2 -20   0    0.85    0.61
  -2  20   0    0.86    0.59
   2  20   0   -0.22    0.46
   2 -20  -1   -0.21    0.56
  -2 -20  -1    0.41    0.62
  -2  20  -1   -0.21    0.47
   2  20  -1    0.64    0.52
   2 -20  -2    0.52    0.48
   2 -20  -2    0.18    0.48
  -2 -20  -2    0.18    0.47
   0 -21   6   -0.10    0.28
   0  21   6    0.13    0.43
   0  21   5   -0.90    0.68
   0 -21   5    0.46    0.50
   0  21   4   -0.64    0.75
   0 -21   4   -0.19    0.58
   0  21   3   -0.23    0.64
   0 -21   3    0.44    0.61
   0 -21   2   -0.45    0.61
   0 -21   2   -0.24    0.73
   0  21   2   -0.25    0.80
   0  21   2   -0.23    0.49
   0 -21   1    0.44    0.57
   0 -21   1    1.44    0.81
   0 -21   1   -0.25    0.61
   0  21   1    0.25    0.83
   0  21   1    0.25    0.65
   0 -21   0    0.22    0.55
   0 -21   0    0.49    0.60
   0  21   0    0.26    0.77
   0  21   0   -0.26    0.59
   0 -21  -1    0.66    0.57
   0 -21  -1   -0.24    0.69
   0  21  -1   -0.25    0.54
   0  21  -1   -0.50    0.65
   0 -21  -2    0.21    0.55
   0 -21  -2    0.22    0.64
   0  21  -2    0.23    0.45
   0  21  -2   -0.24    0.81
   0 -21  -3    0.20    0.46
   0  21  -3   -0.23    0.69
   0  21  -4   -0.21    0.68
   0 -21  -4   -0.18    0.45
   0  21  -5   -0.17    0.57
   0  21  -6    0.25    0.43
   1 -21   5    3.15    0.67
   1 -21   4   15.03    1.67
   1 -21   4   15.53    1.78
  -1 -21   4   17.19    1.79
  -1  21   3    0.57    0.60
   1 -21   3    1.00    0.58
  -1 -21   3    1.60    0.68
   1 -21   2   29.92    2.70
  -1 -21   2   26.08    2.49
  -1  21   2   21.02    2.38
   1 -21   2   27.19    2.53
  -1  21   2   27.43    2.55
   1  21   2   18.76    2.27
   1 -21   1    3.13    0.98
  -1 -21   1    3.97    1.02
   1  21   1    1.52    0.79
  -1  21   1    1.92    0.84
  -1  21   1    3.84    0.97
   1  21   1    1.60    0.70
   1 -21   0   27.22    2.84
  -1  21   0   31.75    2.94
  -1  21   0   32.57    3.03
   1  21   0   24.79    2.79
   1 -21  -1    1.55    0.76
  -1 -21  -1    2.66    0.89
  -1  21  -1    2.50    0.87
  -1  21  -1    2.17    0.85
   1  21  -1    3.00    0.88
   1 -21  -2   26.94    2.52
  -1 -21  -2   27.30    2.52
  -1  21  -2   18.11    2.23
  -1  21  -2   23.85    2.41
   1  21  -2   23.95    2.43
  -1  21  -3    0.76    0.66
  -1  21  -4   12.38    1.53
   2 -21   4   13.41    1.30
   2 -21   3    7.86    1.03
   2 -21   2   18.10    1.99
   2 -21   2   21.16    2.01
  -2 -21   2   22.44    2.01
   2 -21   2   22.36    1.98
   2  21   2   23.36    2.13
   2 -21   1    4.44    0.95
   2 -21   1    3.69    0.95
  -2 -21   1    5.40    1.00
   2 -21   0   29.63    2.81
   2 -21   0   27.63    2.71
   2 -21  -1    4.55    0.93
   2 -21  -1    4.32    0.96
  -2 -21  -1    5.63    1.03
   2 -21  -2   28.27    2.41
   2 -21  -2   28.15    2.35
  -2 -21  -2   25.08    2.28
   0  22   5   19.54    1.99
   0 -22   5   29.34    2.13
   0  22   4   -0.17    0.60
   0 -22   4   -0.15    0.44
   0  22   3   31.43    2.88
   0 -22   3   31.80    2.81
   0 -22   2    3.11    0.84
   0  22   2    3.54    1.02
   0 -22   2    2.78    0.86
   0 -22   1   13.71    1.68
   0 -22   1    9.35    1.47
   0  22   1    8.40    1.52
   0  22   1    9.32    1.41
   0 -22   0    8.47    1.31
   0 -22   0    8.73    1.40
   0  22   0    6.29    1.33
   0  22   0    4.53    1.07
   0 -22  -1    9.13    1.40
   0  22  -1    8.73    1.52
   0  22  -1    9.88    1.48
   0 -22  -2    2.33    0.72
   0 -22  -2    2.56    0.78
   0  22  -2    3.40    0.82
   0  22  -2    4.72    1.11
   0  22  -3   40.98    3.38
   0  22  -4    0.67    0.64
   0  22  -5   27.72    2.28
   1 -22   4    3.41    0.73
  -1 -22   4    1.47    0.50
   1 -22   3   15.69    1.66
  -1 -22   3   12.28    1.51
   1 -22   2    0.69    0.54
  -1 -22   2    0.49    0.53
  -1  22   2    0.17    0.53
  -1 -22   2   -0.18    0.57
   1 -22   1    9.67    1.43
  -1 -22   1    9.97    1.46
  -1  22   1   14.56    1.67
  -1  22   1   12.44    1.56
   1  22   1    7.45    1.29
   1 -22   0   -0.39    0.51
  -1 -22   0   -0.19    0.53
  -1  22   0    0.36    0.54
  -1  22   0    0.20    0.49
   1  22   0   -0.20    0.39
   1 -22  -1   13.21    1.60
  -1 -22  -1   10.96    1.52
  -1  22  -1   10.66    1.47
  -1  22  -1   10.39    1.48
   1  22  -1   11.24    1.52
   1 -22  -2    0.51    0.47
  -1 -22  -2    0.33    0.49
  -1  22  -2    0.17    0.50
  -1  22  -3   11.72    1.44
   2 -22   2    0.10    0.27
   2 -22   2    0.11    0.33
  -2 -22   2    0.20    0.32
  -2 -22   2    0.32    0.32
   2 -22   1   -0.13    0.33
   2 -22   1    0.13    0.39
  -2 -22   1   -0.26    0.37
   2 -22   0    0.66    0.43
   2 -22   0    0.14    0.39
  -2 -22   0    0.14    0.45
   2 -22  -1   -0.12    0.33
   2 -22  -1    0.40    0.38
  -2 -22  -1    0.26    0.46
   0  23   4   -0.12    0.44
   0 -23   4   -0.11    0.34
   0  23   3    0.15    0.47
   0 -23   3    0.28    0.36
   0 -23   2    0.28    0.41
   0  23   2   -0.17    0.52
   0 -23   2    0.15    0.44
   0 -23   1   -0.16    0.46
   0 -23   1    0.16    0.45
   0  23   1    0.17    0.50
   0  23   0   -0.52    0.61
   0 -23  -1   -0.32    0.50
   0  23  -1   -0.17    0.49
   0 -23  -2   -0.14    0.39
   0  23  -2   -0.82    0.55
   0  23  -3   -0.59    0.48
   0  23  -4    0.73    0.43
  -1 -23   3    1.14    0.42
   1 -23   2   15.20    1.56
  -1 -23   2   13.17    1.44
  -1 -23   2   17.53    1.66
   1 -23   1    0.30    0.41
  -1 -23   1    1.30    0.56
  -1 -23   1    1.21    0.62
   1 -23   0   13.25    1.57
  -1 -23   0   16.63    1.68
   1 -23  -1    1.80    0.64
  -1 -23  -1    1.01    0.57
   0 -24   2    1.37    0.43
   0  24   2    0.36    0.44
   0 -24   2    1.40    0.44
   0 -24   1   27.10    2.20
   0  24   1   27.06    2.25
   0 -24   0    1.99    0.57
   0  24   0    2.22    0.73
   0 -24  -1   27.47    2.19
   0  24  -1   25.90    2.23
   0  24  -2    1.19    0.50
   1 -24   1    7.76    0.99
  -1 -24   1    8.65    1.01
  -1 -24   1    9.50    1.05
   1 -24   0   -0.11    0.31
  -1 -24   0    0.11    0.34
  -1 -24   0   -0.42    0.36
   0   0   0    0.00    0.00


TITL AMB-27_auto in Pca2(1)
REM Pca2(1) (#29, found as Pc2(1)b in cab setting)
CELL 1.54184  19.956397   4.149153   9.723160  90.0000  90.0000  90.0000
ZERR   15.00   0.000473   0.000097   0.000264   0.0000   0.0000   0.0000
LATT -1
SYMM -x,-y, z+1/2
SYMM  x+1/2,-y, z
SYMM -x+1/2, y, z+1/2
SFAC C H N Br
UNIT 15.00 15.00 15.00 15.00
REM  CrysAlisPro recorded range (K): Min=114.8; max=155.6; aver:135.2
TEMP -138
TREF
HKLF 4
END
_computing_structure_solution     'SHELXT 2018/2 (Sheldrick, 2018)'
;
_shelx_hkl_checksum              63991
_olex2_submission_special_instructions 'No special instructions were received'
_exptl_crystal_recrystallization_method 
'Re-crystallisation from solvent: Methanol'
_chemical_properties_physical    
Air-sensitive,Moisture-sensitive,Hygroscopic,Efflorescent
